# Supplementary material for: Effect and cost-effectiveness of educating mothers about childhood DPT vaccination on immunisation uptake, knowledge, and perceptions in Uttar Pradesh, India: A randomised controlled trial
Source: PLoS Med. 2018 Mar 6;15(3):e1002519. doi: 10.1371/journal.pmed.1002519 (PMC5839535; doi:10.1371/journal.pmed.1002519)
Supplement: S1 Dataset — (XLS) [file pmed.1002519.s002.xls]

## Sheet: Sheet1
id	treatment	treatment1	treatment2	treatment3	treat_p	b_knows_cause	b_knows_symptom	b_knows_prevention	b_age_child	b_bcg_comb	b_measles_comb	b_dpt1_comb	b_dpt2_comb	b_dpt3_comb	b_efficacy	facility_gov_anganwadi	facility_gov_subcentre	facility_gov_clinic	facility_gov_other	facility_private	end_knows_cause	end_knows_symptom	end_knows_prevention	end_bcg_comb	end_measles_comb	end_dpt3_card	end_dpt3_self	end_dpt3_comb	end_full_vaccine_comb	end_efficacy	end_know_c_cut	end_know_c_soil	end_know_c_waste	end_know_s_stiff	end_know_s_breathe	end_know_s_swallow	end_know_s_fever	end_know_s_sweat	end_know_s_bp	end_know_s_heartbeat	end_know_p_vaccine	end_know_p_nocut	end_know_p_vaccpregn	end_know_p_safebirth
id	treatment arm	treatment dummy_information as gain	treatment dummy_information as loss	treatment dummy_control	treatment (pooled information gain and loss)	baseline mother knows at least one cause of tetanus	baseline mother knows at least one symptom of tetanus	baseline mother knows at least one prevention methods for tetanus	baseline age of child (months)	baseline bcg (card+self report)	baseline measles (card + self report)	baseline dpt1 (card + self report)	baseline dpt2 (card + self report)	baseline dpt3 (card + self report)	baseline perception of efficacy of DPT vaccine (0-10)	closest facility is anganwadi centre	closest facility is government subcentre	closest facility is government clinic	closest facility is government other facility	closest facility is private clinic	endline mother knows at least one cause of tetanus	endline mother knows at least one symptom of tetanus	endline mother knows at least one prevention methods for tetanus	endline bcg (card + self report)	endline measles (card + self report)	endline DPT3 reported by card	endline DPT3 self report	endline dpt3 (card + self report)	endline full vaccination (card + self report)	endline perception of efficacy of DPT vaccine (0-10)	endline mother knows cause = cut from sharp object	endline mother knows cause = exposure wound to soil	endline mother knows cause = exposure of wound to human waste	endline mother knows symptom = stiffness in jaw muscle	endline mother knows symptom = difficult breathing	endline mother knows symptom = difficult swallowing	endline mother knows symptom = fever	endline mother knows symptom = excessive sweating	endline mother knows symptom = high blood pressure	endline mother knows symptom = rapid heartbeat	endline mother knows prevention = child vaccination	endline mother knows prevention = avoid getting cut	endline mother knows prevention = vaccination during pregnancy	endline mother knows prevention = safe birth practice
1	control	0	0	1	0	1	0	1	1	1	0	1	0	0	6	0	0	0	0	0	1	0	1	1	0	0		0	0	10	1	0	0	0	0	0	0	0	0	0	1	0	0	0
2	information as gain	1	0	0	1	0	0	1	0	0	0	0	0	0	5	0	0	0	0	0	0	0	0	1	0		0	0	0	10	0	0	0	0	0	0	0	0	0	0	0	0	0	0
3	information as loss	0	1	0	1	0	0	0	9	1	0	1	1	0	5	1	0	0	0	0	1	0	0	1	1		0	0	0	10	1	0	0	0	0	0	0	0	0	0	0	0	0	0
4	information as loss	0	1	0	1	1	0	1	1	1	0	1	0	0	5	1	0	0	0	0	1	1	1	1	1	1		1	1	10	1	1	0	1	0	1	0	0	0	0	1	0	0	0
5	information as loss	0	1	0	1	1	0	1	2	1	0	0	0	0	6	1	0	0	0	0
6	control	0	0	1	0	1	0	1	2	1	0	1	0	0	5	1	0	0	0	0	0	0	0	1	1	1		1	1	6	0	0	0	0	0	0	0	0	0	0	0	0	0	0
7	control	0	0	1	0	0	0	1	1	1	0	1	0	0	5	1	0	0	0	0	0	0	0	1	0		0	0	0	3	0	0	0	0	0	0	0	0	0	0	0	0	0	0
8	information as loss	0	1	0	1	1	0	0	17	1	1	1	1	0	9	1	0	0	0	0	1	0	1	1	1		0	0	0	10	1	0	0	0	0	0	0	0	0	0	1	0	0	0
9	control	0	0	1	0	1	0	0	0	1	0	1	0	0	9	1	0	0	0	0	1	0	0	1	1		0	0	0	10	1	0	0	0	0	0	0	0	0	0	0	0	0	0
10	control	0	0	1	0	0	0	0	12	1	0	1	1	0	9	1	0	0	0	0	0	0	0	1	0		0	0	0	6	0	0	0	0	0	0	0	0	0	0	0	0	0	0
11	control	0	0	1	0	1	0	0	2	1	0	1	0	0	9	1	0	0	0	0	1	0	0	1	0	0		0	0	10	1	0	0	0	0	0	0	0	0	0	0	0	0	0
12	control	0	0	1	0	1	0	0	3	1	0	1	1	0	9	1	0	0	0	0	1	0	0	1	1	1		1	1	10	1	0	0	0	0	0	0	0	0	0	0	0	0	0
13	control	0	0	1	0	0	0	0	7	1	0	1	1	0	9	1	0	0	0	0	0	0	1	1	1		0	0	0	6	0	0	0	0	0	0	0	0	0	0	1	0	0	0
14	control	0	0	1	0	0	0	0	7	1	0	1	1	0	9	1	0	0	0	0	0	0	0	1	1		0	0	0	10	0	0	0	0	0	0	0	0	0	0	0	0	0	0
15	control	0	0	1	0	0	0	0	4	1	0	0	0	0	9	1	0	0	0	0	0	0	1	1	1	1		1	1	10	0	0	0	0	0	0	0	0	0	0	1	0	0	0
16	control	0	0	1	0	0	0	0	3	1	1	1	1	0	4	1	0	0	0	0	0	0	0	1	1	1		1	1	5	0	0	0	0	0	0	0	0	0	0	0	0	0	0
17	information as loss	0	1	0	1	1	0	0	0	1	1	1	1	0	9	0	0	0	0	0	1	1	1	1	1	1		1	1	2	1	0	0	1	0	0	0	0	0	0	1	0	0	0
18	information as gain	1	0	0	1	0	0	0	0	0	0	0	0	0	4	1	0	0	0	0	0	0	1	1	0		0	0	0	9	0	0	0	0	0	0	0	0	0	0	1	0	0	0
19	information as gain	1	0	0	1	0	0	0	24	0	1	1	0	0	7	1	0	0	0	0	1	1	1	1	1		1	1	1	9	1	0	0	1	1	0	0	0	0	0	1	1	0	0
20	information as loss	0	1	0	1	0	0	0	24	1	1	1	1	0	5	1	0	0	0	0	1	1	1	1	1		0	0	0	10	1	0	0	1	0	0	0	0	0	0	1	0	0	0
21	control	0	0	1	0	0	0	0	23	1	1	1	1	0	5	1	0	0	0	0	0	0	0	1	1		0	0	0	8	0	0	0	0	0	0	0	0	0	0	0	0	0	0
22	control	0	0	1	0	0	0	0	12	1	0	1	0	0	10	0	0	0	0	0	1	0	1	1	0	0		0	0	8	1	0	0	0	0	0	0	0	0	0	1	0	0	0
23	information as gain	1	0	0	1	0	0	1	32	1	0	1	0	0	7	1	0	0	0	0	1	1	1	1	0	0		0	0	8	1	0	0	1	1	0	0	0	0	0	1	1	0	0
24	information as gain	1	0	0	1	0	0	0	1	1	0	0	0	0	5	1	0	0	0	0	1	1	1	1	1		0	0	0	10	1	0	0	1	0	0	0	0	0	0	1	1	0	0
25	information as gain	1	0	0	1	1	0	1	18	1	1	1	1	0	8	1	0	0	0	0	1	1	1	1	1		0	0	0	10	1	1	0	0	0	0	1	0	0	0	1	0	0	0
26	information as loss	0	1	0	1	0	0	0	23	1	1	1	1	0	8	0	0	0	0	0	1	1	1	1	1		0	0	0	7	1	0	0	0	1	0	1	0	0	0	1	1	0	0
27	information as loss	0	1	0	1	1	1	1	1	1	0	1	0	0	9	1	0	0	0	0
28	information as loss	0	1	0	1	0	0	0	5	1	0	1	1	0	6	1	0	0	0	0	1	0	1	1	0		0	0	0	7	1	0	0	0	0	0	0	0	0	0	1	1	0	0
29	information as gain	1	0	0	1	1	0	1	11	1	1	1	1	0	9	1	0	0	0	0	1	1	0	1	1	1		1	1	10	1	0	0	1	0	1	1	0	0	0	0	0	0	0
30	information as gain	1	0	0	1	1	0	1	1	1	0	0	0	0	9	1	0	0	0	0	1	1	0	1	0		0	0	0	6	1	0	0	1	0	0	0	0	1	0	0	0	0	0
31	information as loss	0	1	0	1	0	0	0	12	0	1	1	1	0	8	1	0	0	0	0	1	0	1	1	1		0	0	0	7	1	0	0	0	0	0	0	0	0	0	1	0	0	0
32	information as loss	0	1	0	1	0	0	0	5	1	0	1	1	0	9	1	0	0	0	0	1	0	1	1	0	0		0	0	6	1	0	0	0	0	0	0	0	0	0	1	0	0	0
33	information as loss	0	1	0	1	0	0	0	7	1	0	1	1	0	9	1	0	0	0	0	1	0	1	1	0	0		0	0	8	1	0	0	0	0	0	0	0	0	0	1	0	0	0
34	information as loss	0	1	0	1	0	0	0	10	1	0	1	1	0	7	1	0	0	0	0	1	0	1	1	1		1	1	1	10	1	0	0	0	0	0	0	0	0	0	1	0	0	0
35	information as loss	0	1	0	1	0	0	0	12	1	0	1	1	0	8	1	0	0	0	0	1	0	1	1	1	1		1	1	8	1	0	0	0	0	0	0	0	0	0	1	0	0	0
36	control	0	0	1	0	0	0	0	5	1	0	1	1	0	9	1	0	0	0	0	0	0	0	1	1	1		1	1	8	0	0	0	0	0	0	0	0	0	0	0	0	0	0
37	control	0	0	1	0	0	0	0	0	1	0	0	0	0	9	1	0	0	0	0	0	0	0	1	0		0	0	0	10	0	0	0	0	0	0	0	0	0	0	0	0	0	0
38	information as gain	1	0	0	1	0	0	0	0	1	0	0	0	0	9	1	0	0	0	0	1	1	1	1	0	0		0	0	5	1	1	1	0	1	0	1	0	0	0	1	1	0	0
39	control	0	0	1	0	0	0	1	7	0	0	0	0	0	6	0	0	0	0	1	0	0	1	1	0	0		0	0	8	0	0	0	0	0	0	0	0	0	0	1	0	0	0
40	information as loss	0	1	0	1	0	0	0	13	1	0	1	0	0	7	1	0	0	0	0	1	1	1	1	1		0	0	0	5	1	0	0	1	0	0	0	0	0	0	1	0	0	0
41	information as loss	0	1	0	1	0	0	0	7	1	0	1	0	0	8	0	0	0	0	1	0	0	1	1	1	1		1	1	8	0	0	0	0	0	0	0	0	0	0	1	0	0	0
42	control	0	0	1	0	1	0	0	10	1	1	1	1	0	9	0	1	0	0	0	1	0	0	1	1		1	1	1	7	1	0	0	0	0	0	0	0	0	0	0	0	0	0
43	information as gain	1	0	0	1	0	0	0	16	1	0	1	1	0	9	0	1	0	0	0	0	0	0	1	0		0	0	0	5	0	0	0	0	0	0	0	0	0	0	0	0	0	0
44	information as gain	1	0	0	1	1	0	0	3	1	0	1	0	0	9	1	0	0	0	0	1	1	1	1	1	1		1	1	7	1	0	0	1	0	0	0	0	0	0	1	0	0	0
45	information as loss	0	1	0	1	1	0	0	12	1	0	1	1	0	9	1	0	0	0	0	1	1	1	1	1	1		1	1	10	1	0	0	1	1	0	1	0	0	0	1	0	0	0
46	information as gain	1	0	0	1	0	0	1	13	1	0	1	0	0	7	1	0	0	0	0	1	0	1	1	1		1	1	1	10	1	0	0	0	0	0	0	0	0	0	1	0	0	0
47	control	0	0	1	0	0	0	1	6	1	1	1	1	0	6	1	0	0	0	0	0	0	1	1	1		0	0	0	6	0	0	0	0	0	0	0	0	0	0	1	0	0	0
48	information as gain	1	0	0	1	0	0	1	3	1	0	1	0	0	5	1	0	0	0	0	1	0	1	1	0	0		0	0	5	1	0	0	0	0	0	0	0	0	0	1	0	0	0
49	information as loss	0	1	0	1	0	0	1	2	1	1	0	0	0	6	1	0	0	0	0	0	0	0	1	1		0	0	0	10	0	0	0	0	0	0	0	0	0	0	0	0	0	0
50	information as gain	1	0	0	1	0	0	0	11	0	0	0	0	0	7	0	0	0	0	0	1	1	0	0	0		0	0	0	6	1	0	0	0	1	0	0	0	0	0	0	0	0	0
51	information as gain	1	0	0	1	0	0	0	1	1	0	1	0	0	0	1	0	0	0	0	0	1	0	1	1	1		1	1	10	0	0	0	1	0	1	0	0	0	0	0	0	0	0
52	information as gain	1	0	0	1	0	0	0	32	1	1	1	0	0	5	1	0	0	0	0	1	0	0	1	1		0	0	0	5	1	0	0	0	0	0	0	0	0	0	0	0	0	0
53	information as gain	1	0	0	1	1	0	1	5	1	0	1	0	0	8	1	0	0	0	0	0	1	1	1	1	1		1	1	10	0	0	0	1	0	0	0	0	0	0	1	0	0	0
54	information as gain	1	0	0	1	0	0	1	20	1	0	1	1	0	5	1	0	0	0	0	0	0	0	1	0		0	0	0	5	0	0	0	0	0	0	0	0	0	0	0	0	0	0
55	information as gain	1	0	0	1	0	0	0	25	1	0	1	1	0	5	1	0	0	0	0	1	0	0	1	0		0	0	0	6	1	0	0	0	0	0	0	0	0	0	0	0	0	0
56	information as loss	0	1	0	1	0	0	0	21	1	0	1	1	0	5	1	0	0	0	0	1	0	0	1	0		0	0	0	10	1	0	0	0	0	0	0	0	0	0	0	0	0	0
57	control	0	0	1	0	0	0	0	0	1	0	1	0	0	6	1	0	0	0	0	0	0	0	1	0		0	0	0	6	0	0	0	0	0	0	0	0	0	0	0	0	0	0
58	information as gain	1	0	0	1	1	1	1	3	1	0	1	0	0	8	1	0	0	0	0	1	1	1	1	1	1		1	1	10	1	0	0	1	0	1	1	0	0	0	1	0	1	0
59	information as loss	0	1	0	1	0	0	1	1	1	0	0	0	0	6	1	0	0	0	0	1	0	1	1	0	1		1	0	10	1	0	0	0	0	0	0	0	0	0	1	0	1	0
60	information as loss	0	1	0	1	0	0	0	1	1	0	0	0	0	6	1	0	0	0	0	1	0	1	1	1		1	1	1	10	1	0	0	0	0	0	0	0	0	0	1	0	0	0
61	information as loss	0	1	0	1	0	0	0	9	1	0	1	1	0	5	1	0	0	0	0	1	0	1	1	1		1	1	1	10	1	0	0	0	0	0	0	0	0	0	1	0	1	0
62	control	0	0	1	0	0	0	0	2	1	0	0	0	0	5	1	0	0	0	0	0	0	0	1	0		1	1	0	10	0	0	0	0	0	0	0	0	0	0	0	0	0	0
63	control	0	0	1	0	0	0	0	1	1	0	0	0	0	5	1	0	0	0	0	0	0	1	1	1		1	1	1	10	0	0	0	0	0	0	0	0	0	0	1	0	0	0
64	information as gain	1	0	0	1	1	0	1	12	1	0	1	1	0	7	1	0	0	0	0	1	0	1	1	1		1	1	1	10	1	0	0	0	0	0	0	0	0	0	1	0	0	0
65	control	0	0	1	0	0	0	0	18	1	1	1	1	0	9	0	1	0	0	0	0	0	1	1	1	0		0	0	10	0	0	0	0	0	0	0	0	0	0	1	0	0	0
66	information as loss	0	1	0	1	1	0	0	18	1	0	1	1	0	9	0	1	0	0	0	1	0	0	1	0	0		0	0	7	1	0	0	0	0	0	0	0	0	0	0	0	0	0
67	information as loss	0	1	0	1	0	0	0	18	1	1	1	1	0	8	0	1	0	0	0	1	1	1	1	1		0	0	0	10	1	0	0	1	0	0	0	0	0	0	1	0	0	0
68	information as loss	0	1	0	1	0	0	0	13	1	1	1	0	0	9	0	1	0	0	0	1	0	1	1	1	1		1	1	6	1	0	0	0	0	0	0	0	0	0	1	0	0	0
69	information as loss	0	1	0	1	0	0	0	9	1	0	1	0	0	8	0	1	0	0	0	1	0	1	1	1	1		1	1	6	1	0	0	0	0	0	0	0	0	0	1	0	0	0
70	control	0	0	1	0	1	0	0	12	1	0	1	0	0	9	0	1	0	0	0	0	0	1	1	0	0		0	0	8	0	0	0	0	0	0	0	0	0	0	1	0	0	0
71	control	0	0	1	0	0	0	0	9	1	0	1	0	0	10	0	1	0	0	0	0	0	0	1	0	1		1	0	10	0	0	0	0	0	0	0	0	0	0	0	0	0	0
72	control	0	0	1	0	0	0	0	11	1	0	1	1	0	9	0	1	0	0	0	0	1	1	1	0	0		0	0	5	0	0	0	1	0	0	0	0	0	0	1	0	0	0
73	information as gain	1	0	0	1	0	0	0	8	1	0	1	0	0	5	0	1	0	0	0
74	control	0	0	1	0	1	1	1	1	1	1	0	0	0	5	0	0	0	0	1	1	1	1	1	1		1	1	1	10	1	0	0	1	0	0	0	0	0	0	1	0	0	0
75	control	0	0	1	0	1	0	1	18	1	1	1	1	0	7	0	0	0	0	0	1	0	1	1	1		0	0	0	10	1	0	0	0	0	0	0	0	0	0	1	0	0	0
76	control	0	0	1	0	0	0	1	18	1	0	1	1	0	6	1	0	0	0	0	0	0	0	1	0	1		1	0	1	0	0	0	0	0	0	0	0	0	0	0	0	0	0
77	control	0	0	1	0	1	0	1	4	1	0	1	1	0	5	0	0	0	0	0	1	0	1	1	1	1		1	1	7	1	0	0	0	0	0	0	0	0	0	0	1	0	0
78	control	0	0	1	0	1	0	0	3	1	0	1	0	0	7	0	0	0	0	0	1	0	0	1	1	1		1	1	10	1	0	0	0	0	0	0	0	0	0	0	0	0	0
79	control	0	0	1	0	0	0	1	3	1	0	1	0	0	3	0	0	0	0	0	0	0	1	1	1	1		1	1	10	0	0	0	0	0	0	0	0	0	0	1	0	0	0
80	information as gain	1	0	0	1	0	0	1	12	1	1	1	1	0	7	0	0	0	0	0	0	0	1	1	1		0	0	0	3	0	0	0	0	0	0	0	0	0	0	1	0	0	0
81	information as loss	0	1	0	1	0	0	1	14	0	0	0	0	0	5	0	0	0	0	0	1	0	0	1	1	0		0	0	7	1	0	0	0	0	0	0	0	0	0	0	0	0	0
82	control	0	0	1	0	0	0	1	7	1	0	0	0	0	5	1	0	0	0	0	0	0	1	1	1	0		0	0	6	0	0	0	0	0	0	0	0	0	0	1	0	0	0
83	control	0	0	1	0	0	0	1	18	1	0	1	0	0	6	1	0	0	0	0	0	0	0	1	1		0	0	0	6	0	0	0	0	0	0	0	0	0	0	0	0	0	0
84	information as loss	0	1	0	1	0	0	1	1	1	0	1	0	0	4	1	0	0	0	0	0	0	0	1	1	1		1	1	6	0	0	0	0	0	0	0	0	0	0	0	0	0	0
85	information as gain	1	0	0	1	0	0	1	14	1	0	1	0	0	7	1	0	0	0	0	1	1	1	1	0	0		0	0	7	1	0	0	1	1	0	0	0	0	0	1	0	0	0
86	information as gain	1	0	0	1	0	0	1	5	1	0	0	0	0	5	1	0	0	0	0	1	0	1	1	1	1		1	1	10	1	0	0	0	0	0	0	0	0	0	1	1	0	0
87	information as gain	1	0	0	1	1	0	1	0	1	0	1	0	0	5	1	0	0	0	0	1	0	1	1	1	0		0	0	4	1	0	0	0	0	0	0	0	0	0	1	0	0	0
88	information as gain	1	0	0	1	0	0	1	15	1	0	1	1	0	6	1	0	0	0	0	0	0	1	1	1		0	0	0	6	0	0	0	0	0	0	0	0	0	0	1	0	0	0
89	control	0	0	1	0	0	0	0	0	1	0	0	0	0	8	1	0	0	0	0	0	0	1	1	1		1	1	1	10	0	0	0	0	0	0	0	0	0	0	1	0	0	0
90	information as loss	0	1	0	1	1	0	1	2	1	1	1	1	0	9	1	0	0	0	0	1	1	1	1	1	1		1	1	10	1	0	0	1	1	1	0	0	0	0	1	1	0	0
91	control	0	0	1	0	0	0	0	1	1	0	0	0	0	10	1	0	0	0	0	1	0	0	1	0		0	0	0	10	1	0	0	0	0	0	0	0	0	0	0	0	0	0
92	control	0	0	1	0	1	0	1	2	1	0	1	0	0	7	0	0	0	1	0	1	0	1	1	0	1		1	0	7	1	0	0	0	0	0	0	0	0	0	1	0	0	0
93	control	0	0	1	0	1	0	1	6	1	0	1	1	0	7	0	0	0	1	0	1	0	0	1	0		0	0	0	10	1	0	0	0	0	0	0	0	0	0	0	0	0	0
94	information as loss	0	1	0	1	1	0	0	3	1	0	1	1	0	6	0	0	0	1	0	1	1	1	1	1	1		1	1	10	1	0	0	1	0	1	0	0	0	0	1	0	0	0
95	information as loss	0	1	0	1	0	0	0	1	0	0	0	0	0	8	0	0	0	1	0	1	1	0	1	0	1		1	0	8	1	0	0	0	0	0	1	0	0	0	0	0	0	0
96	control	0	0	1	0	0	0	0	2	1	0	1	1	0	7	0	0	0	1	0	1	0	1	1	1	1		1	1	10	1	0	0	0	0	0	0	0	0	0	1	0	0	0
97	control	0	0	1	0	1	0	1	3	1	0	1	1	0	7	0	0	0	1	0	1	0	1	1	1	0		0	0	9	1	1	0	0	0	0	0	0	0	0	1	0	0	0
98	control	0	0	1	0	1	0	1	1	1	0	1	1	0	1	0	0	0	1	0	1	0	1	1	1	1		1	1	9	1	0	0	0	0	0	0	0	0	0	1	0	0	0
99	control	0	0	1	0	1	0	0	0	0	0	0	0	0	8	0	0	0	1	0	0	1	0	1	0	0		0	0	7	0	0	0	1	0	0	0	0	0	0	0	0	0	0
100	information as gain	1	0	0	1	1	0	1	2	1	0	0	0	0	6	0	0	0	1	0	1	1	1	1	0	0		0	0	5	1	1	0	1	1	0	0	0	0	0	1	1	0	0
101	information as loss	0	1	0	1	1	0	1	13	1	1	1	1	0	2	0	0	0	1	0	1	1	1	1	1	1		1	1	8	1	0	0	1	0	0	0	0	0	0	1	0	0	0
102	control	0	0	1	0	1	0	0	16	1	1	1	1	0	10	0	1	0	0	0	0	0	0	1	1		0	0	0	5	0	0	0	0	0	0	0	0	0	0	0	0	0	0
103	control	0	0	1	0	0	0	0	24	1	1	1	1	0	7	0	1	0	0	0	0	0	0	1	1	1		1	1	5	0	0	0	0	0	0	0	0	0	0	0	0	0	0
104	control	0	0	1	0	1	0	0	23	1	1	1	0	0	10	1	0	0	0	0	1	0	0	1	0	1		1	0	4	1	0	0	0	0	0	0	0	0	0	0	0	0	0
105	control	0	0	1	0	0	0	0	16	1	0	1	1	0	9	0	1	0	0	0	0	0	0	1	0		0	0	0	10	0	0	0	0	0	0	0	0	0	0	0	0	0	0
106	information as gain	1	0	0	1	0	0	0	9	1	0	1	0	0	9	1	0	0	0	0	1	1	0	1	0		0	0	0	6	1	1	0	0	1	0	1	0	0	0	0	0	0	0
107	control	0	0	1	0	1	0	1	24	1	0	1	0	0	6	1	0	0	0	0	1	0	1	1	0	0		0	0	7	1	0	0	0	0	0	0	0	0	0	1	0	0	0
108	information as loss	0	1	0	1	0	0	1	4	1	0	0	0	0	7	1	0	0	0	0	1	1	1	1	1	1		1	1	10	1	0	0	1	0	0	0	0	0	0	1	0	0	0
109	information as gain	1	0	0	1	0	0	1	9	1	0	1	1	0	6	1	0	0	0	0	1	0	1	1	0	1		1	0	4	1	0	0	0	0	0	0	0	0	0	1	0	0	0
110	information as gain	1	0	0	1	1	0	1	6	1	0	1	1	0	6	1	0	0	0	0
111	information as gain	1	0	0	1	0	0	0	2	1	0	1	0	0	9	0	0	1	0	0	1	0	0	1	1		0	0	0	10	1	0	0	0	0	0	0	0	0	0	0	0	0	0
112	information as gain	1	0	0	1	1	0	1	3	1	0	1	0	0	8	0	1	0	0	0	1	1	0	1	1		0	0	0	7	1	0	1	1	0	0	0	0	0	0	0	0	0	0
113	information as gain	1	0	0	1	1	0	1	0	0	0	0	0	0	9	0	1	0	0	0	1	1	0	1	0	0		0	0	10	1	1	0	1	0	0	0	0	0	0	0	0	0	0
114	information as loss	0	1	0	1	1	0	1	2	1	0	1	0	0	9	0	1	0	0	0	1	1	0	1	1	1		1	1	10	1	0	0	1	0	1	0	0	0	0	0	0	0	0
115	information as loss	0	1	0	1	0	0	1	4	1	0	1	1	0	7	0	1	0	0	0	1	1	1	1	0	0		0	0	5	1	0	0	0	1	0	0	0	0	0	1	0	0	0
116	information as loss	0	1	0	1	1	0	1	0	1	0	0	0	0	9	0	1	0	0	0	1	1	0	1	0	1		1	0	5	1	1	0	1	1	0	0	0	0	0	0	0	0	0
117	control	0	0	1	0	1	0	1	3	1	0	1	1	0	9	0	1	0	0	0	1	0	0	1	1		0	0	0	9	1	1	0	0	0	0	0	0	0	0	0	0	0	0
118	control	0	0	1	0	1	1	1	3	1	0	1	0	0	9	0	1	0	0	0	1	1	1	1	1	1		1	1	9	1	0	0	1	0	0	1	0	0	0	1	0	0	0
119	control	0	0	1	0	0	0	1	1	1	0	0	0	0	8	0	1	0	0	0	1	0	1	1	0	1		1	0	7	1	0	0	0	0	0	0	0	0	0	1	0	0	0
120	control	0	0	1	0	1	0	0	11	1	1	1	1	0	9	1	0	0	0	0	1	0	0	1	1		0	0	0	9	1	0	0	0	0	0	0	0	0	0	0	0	0	0
121	information as loss	0	1	0	1	0	0	0	12	1	0	1	1	0	9	1	0	0	0	0	1	1	1	1	1	0		0	0	8	1	0	0	1	0	0	0	0	0	0	1	0	0	0
122	control	0	0	1	0	1	0	1	11	1	0	1	0	0	9	1	0	0	0	0	1	0	1	1	0	1		1	0	7	1	0	0	0	0	0	0	0	0	0	1	0	0	0
123	information as gain	1	0	0	1	0	0	0	9	1	1	1	1	0	7	1	0	0	0	0	1	0	1	1	1		1	1	1	6	1	0	0	0	0	0	0	0	0	0	1	0	0	0
124	information as loss	0	1	0	1	0	0	0	30	1	1	1	1	0	7	1	0	0	0	0	1	0	1	1	1		1	1	1	10	1	0	0	0	0	0	0	0	0	0	1	0	1	0
125	information as gain	1	0	0	1	0	0	0	17	1	0	1	1	0	8	1	0	0	0	0	1	0	1	1	1		1	1	1	10	1	0	0	0	0	0	0	0	0	0	1	0	0	0
126	information as gain	1	0	0	1	0	0	0	14	1	0	1	0	0	8	1	0	0	0	0	1	0	1	1	1		1	1	1	6	1	0	0	0	0	0	0	0	0	0	1	0	0	0
127	information as gain	1	0	0	1	0	0	0	26	0	0	0	0	0	7	1	0	0	0	0	1	1	1	1	1		0	0	0	10	1	0	0	1	1	0	0	0	0	0	1	0	0	0
128	information as gain	1	0	0	1	1	0	1	9	1	0	1	0	0	8	1	0	0	0	0	1	1	1	1	0		0	0	0	9	1	0	0	1	0	0	0	0	0	0	1	0	0	0
129	information as loss	0	1	0	1	0	0	1	3	1	0	1	0	0	10	1	0	0	0	0	1	1	1	1	1	1		1	1	7	1	0	0	0	1	0	1	0	0	0	1	1	0	0
130	information as gain	1	0	0	1	1	0	1	23	1	1	1	1	0	9	1	0	0	0	0	1	1	1	1	1		0	0	0	10	1	1	0	1	0	0	0	1	0	0	1	0	0	0
131	information as loss	0	1	0	1	0	0	1	5	1	0	1	1	0	8	1	0	0	0	0	1	0	1	1	1	1		1	1	10	1	0	0	0	0	0	0	0	0	0	0	1	0	0
132	control	0	0	1	0	1	0	1	11	1	1	1	1	0	9	1	0	0	0	0	1	0	1	1	1		0	0	0	8	1	0	0	0	0	0	0	0	0	0	1	0	0	0
133	control	0	0	1	0	1	0	1	15	0	0	0	0	0	5	0	0	0	0	0	1	0	1	0	0		0	0	0	4	1	0	0	0	0	0	0	0	0	0	1	0	0	0
134	information as gain	1	0	0	1	1	0	1	12	1	1	1	1	0	5	1	0	0	0	0	1	0	1	1	1		1	1	1	10	1	0	0	0	0	0	0	0	0	0	1	0	0	0
135	information as loss	0	1	0	1	1	1	1	11	1	1	1	0	0	5	0	0	0	1	0	1	1	1	1	1		0	0	0	10	1	0	0	1	1	0	0	0	0	0	1	0	0	0
136	information as gain	1	0	0	1	1	0	1	21	0	0	1	0	0	10	1	0	0	0	0	1	0	1	0	0		0	0	0	8	1	0	0	0	0	0	0	0	0	0	1	0	0	0
137	information as loss	0	1	0	1	1	1	0	9	1	0	1	1	0	5	0	1	0	0	0	1	0	1	1	1		1	1	1	10	1	0	0	0	0	0	0	0	0	0	1	0	1	0
138	control	0	0	1	0	1	1	1	13	1	0	1	1	0	10	0	1	0	0	0	1	1	1	1	0	0		0	0	8	1	1	0	1	0	0	0	0	0	0	1	0	0	0
139	information as loss	0	1	0	1	0	0	0	13	0	0	0	0	0	3	0	0	0	0	0	1	1	1	1	1		0	0	0	10	1	0	0	1	1	0	0	0	0	0	1	0	0	0
140	information as gain	1	0	0	1	0	0	0	7	1	1	1	1	0	8	1	0	0	0	0	1	0	0	1	1	1		1	1	10	1	0	0	0	0	0	0	0	0	0	0	0	0	0
141	information as loss	0	1	0	1	0	0	0	29	1	0	0	0	0	8	1	0	0	0	0	1	0	1	1	0		0	0	0	10	1	0	0	0	0	0	0	0	0	0	1	0	0	0
142	information as loss	0	1	0	1	0	0	0	10	1	0	1	1	0	5	1	0	0	0	0	1	0	1	1	1	1		1	1	10	1	0	0	0	0	0	0	0	0	0	1	0	0	0
143	information as loss	0	1	0	1	0	0	0	7	1	0	0	0	0	6	1	0	0	0	0	1	0	1	1	0	0		0	0	10	1	0	0	0	0	0	0	0	0	0	1	0	1	0
144	control	0	0	1	0	0	0	0	18	1	0	1	1	0	4	1	0	0	0	0	0	0	0	1	0	0		0	0	10	0	0	0	0	0	0	0	0	0	0	0	0	0	0
145	information as gain	1	0	0	1	1	0	0	18	1	1	1	1	0	6	1	0	0	0	0	1	1	0	1	1		1	1	1	7	1	0	0	0	0	1	0	0	0	0	0	0	0	0
146	control	0	0	1	0	0	0	0	10	1	0	0	0	0	4	0	0	0	0	1	0	0	1	1	0		0	0	0	3	0	0	0	0	0	0	0	0	0	0	1	0	0	0
147	information as loss	0	1	0	1	0	0	0	21	0	0	0	0	0	8	1	0	0	0	0	1	0	1	0	0	0		0	0	10	1	0	0	0	0	0	0	0	0	0	1	0	1	0
148	information as loss	0	1	0	1	0	0	0	13	1	0	1	1	0	6	1	0	0	0	0	0	0	0	1	1		1	1	1	10	0	0	0	0	0	0	0	0	0	0	0	0	0	0
149	control	0	0	1	0	0	0	0	22	1	0	1	1	0	7	1	0	0	0	0	0	0	1	1	0	0		0	0	8	0	0	0	0	0	0	0	0	0	0	1	0	0	0
150	control	0	0	1	0	1	1	1	24	1	0	1	0	0	8	1	0	0	0	0	1	0	0	1	0		0	0	0	8	0	1	0	0	0	0	0	0	0	0	0	0	0	0
151	control	0	0	1	0	0	0	0	8	1	0	1	1	0	6	1	0	0	0	0	0	0	0	1	0		0	0	0	6	0	0	0	0	0	0	0	0	0	0	0	0	0	0
152	information as loss	0	1	0	1	0	0	1	12	1	0	1	0	0	10	0	0	0	1	0	1	1	1	1	1		1	1	1	6	1	0	0	1	0	0	1	0	0	0	1	1	0	0
153	information as gain	1	0	0	1	0	0	0	0	1	0	0	0	0	9	0	0	0	1	0	0	0	0	1	1	1		1	1	8	0	0	0	0	0	0	0	0	0	0	0	0	0	0
154	control	0	0	1	0	0	0	0	8	1	0	1	1	0	9	0	0	0	1	0	1	0	1	1	1		0	0	0	8	1	0	0	0	0	0	0	0	0	0	0	1	0	0
155	information as gain	1	0	0	1	1	0	0	10	0	0	0	0	0	5	1	0	0	0	0	1	1	1	1	0	0		0	0	10	1	0	0	1	0	0	0	0	0	0	1	0	0	0
156	control	0	0	1	0	1	0	0	18	1	0	1	1	0	10	1	0	0	0	0	0	0	0	1	0		0	0	0	6	0	0	0	0	0	0	0	0	0	0	0	0	0	0
157	control	0	0	1	0	0	0	1	6	0	0	0	0	0	9	1	0	0	0	0	0	0	1	0	0		0	0	0	8	0	0	0	0	0	0	0	0	0	0	0	1	0	0
158	information as gain	1	0	0	1	0	0	0	12	1	0	1	1	0	6	1	0	0	0	0	0	0	1	1	1		0	0	0	3	0	0	0	0	0	0	0	0	0	0	1	0	1	0
159	control	0	0	1	0	0	0	1	13	1	0	1	1	0	6	0	0	0	1	0	1	0	1	1	0	0		0	0	6	1	0	0	0	0	0	0	0	0	0	1	0	0	0
160	information as loss	0	1	0	1	1	0	1	11	1	0	0	0	0	6	1	0	0	0	0	0	1	0	1	1	1		1	1	8	0	0	0	1	0	0	0	0	0	0	0	0	0	0
161	information as gain	1	0	0	1	1	0	0	9	1	0	1	1	0	9	1	0	0	0	0	1	1	1	1	1	1		1	1	8	1	0	0	1	0	1	0	0	0	0	1	0	0	0
162	information as loss	0	1	0	1	0	0	0	13	1	0	1	1	0	9	1	0	0	0	0	1	0	1	1	1	1		1	1	5	1	0	0	0	0	0	0	0	0	0	1	1	0	0
163	information as gain	1	0	0	1	0	0	0	10	0	0	0	0	0	5	0	1	0	0	0	0	0	0	0	0		0	0	0	9	0	0	0	0	0	0	0	0	0	0	0	0	0	0
164	control	0	0	1	0	1	0	1	22	1	0	0	0	0	7	1	0	0	0	0	0	0	1	1	0		0	0	0	7	0	0	0	0	0	0	0	0	0	0	1	0	0	0
165	control	0	0	1	0	1	0	1	14	1	0	1	0	0	8	1	0	0	0	0	1	0	1	1	0		0	0	0	5	1	0	0	0	0	0	0	0	0	0	1	0	0	0
166	information as loss	0	1	0	1	0	0	0	17	1	0	0	0	0	5	1	0	0	0	0	1	1	1	1	1	1		1	1	7	1	0	0	0	0	0	0	1	1	0	1	0	0	0
167	information as loss	0	1	0	1	1	0	0	13	1	0	1	0	0	8	1	0	0	0	0	1	1	1	1	0		0	0	0	6	1	0	0	0	0	0	1	1	0	0	1	0	0	0
168	information as gain	1	0	0	1	0	0	0	17	0	0	0	0	0	7	1	0	0	0	0	0	1	0	0	0		0	0	0	6	0	0	0	1	1	1	0	0	0	0	0	0	0	0
169	control	0	0	1	0	1	0	1	10	1	0	0	0	0	6	1	0	0	0	0	1	0	0	1	0		0	0	0	3	1	0	0	0	0	0	0	0	0	0	0	0	0	0
170	control	0	0	1	0	1	0	1	2	1	0	1	0	0	7	0	0	0	0	1	1	1	1	1	1		0	0	0	10	1	0	0	1	0	0	0	0	0	0	1	0	1	0
171	control	0	0	1	0	0	0	0	22	1	0	1	0	0	8	1	0	0	0	0	1	0	0	1	0	0		0	0	7	1	0	0	0	0	0	0	0	0	0	0	0	0	0
172	information as loss	0	1	0	1	1	0	1	1	1	0	0	0	0	8	0	1	0	0	0	1	1	1	1	0	1		1	0	8	1	0	0	0	0	1	0	0	0	0	1	0	0	0
173	information as gain	1	0	0	1	0	0	0	16	1	0	1	0	0	8	0	1	0	0	0	1	1	1	1	0	0		0	0	4	1	0	0	1	0	0	1	0	0	0	0	1	0	0
174	information as gain	1	0	0	1	1	0	0	22	0	0	0	0	0	5	0	1	0	0	0	1	1	0	0	0		0	0	0	8	1	1	1	1	0	1	1	0	0	0	0	0	0	0
175	information as gain	1	0	0	1	1	0	1	34	1	1	1	1	0	8	1	0	0	0	0	1	1	1	1	1		1	1	1	2	1	0	0	1	0	1	1	1	0	0	1	0	0	0
176	information as gain	1	0	0	1	0	0	1	27	1	1	1	1	0	8	0	1	0	0	0	0	0	1	1	1		1	1	1	5	0	0	0	0	0	0	0	0	0	0	1	0	0	0
177	information as gain	1	0	0	1	1	0	1	6	1	0	1	0	0	4	0	1	0	0	0	1	0	1	1	0		0	0	0	10	1	0	0	0	0	0	0	0	0	0	1	0	0	0
178	information as gain	1	0	0	1	0	0	1	0	0	0	0	0	0	9	1	0	0	0	0	1	1	1	1	0	1		1	0	10	1	0	0	1	1	0	0	0	0	0	1	0	0	0
179	information as loss	0	1	0	1	1	0	0	24	1	0	1	0	0	7	1	0	0	0	0	1	1	1	1	1		0	0	0	10	1	1	0	1	0	0	1	0	1	0	1	1	0	0
180	information as loss	0	1	0	1	0	0	1	12	0	0	0	0	0	6	1	0	0	0	0	0	0	0	0	0		0	0	0	7	0	0	0	0	0	0	0	0	0	0	0	0	0	0
181	control	0	0	1	0	1	0	1	0	0	0	0	0	0	7	1	0	0	0	0	1	0	1	1	0	0		0	0	8	1	0	0	0	0	0	0	0	0	0	1	0	0	0
182	information as loss	0	1	0	1	0	0	1	14	1	0	1	1	0	9	0	0	0	1	0	1	1	1	1	1		1	1	1	9	1	0	0	1	0	1	0	0	0	0	1	1	0	0
183	information as loss	0	1	0	1	1	0	0	24	0	0	0	0	0	6	0	0	0	0	1	1	0	1	0	0		0	0	0	1	1	0	0	0	0	0	0	0	0	0	1	0	0	0
184	information as gain	1	0	0	1	1	0	1	18	1	0	0	0	0	6	0	0	0	0	1	1	0	1	1	1		0	0	0	8	1	0	0	0	0	0	0	0	0	0	1	0	0	0
185	information as gain	1	0	0	1	0	0	0	18	0	0	0	0	0	5	0	0	0	0	1	1	0	0	1	0		0	0	0	6	1	0	0	0	0	0	0	0	0	0	0	0	0	0
186	information as gain	1	0	0	1	1	0	0	7	0	0	0	0	0	6	0	0	0	0	1	1	1	1	0	0		0	0	0	5	1	0	0	1	0	0	0	0	0	0	1	0	0	0
187	information as loss	0	1	0	1	1	0	0	12	0	0	0	0	0	6	0	0	0	0	1	1	1	0	0	1	0		0	0	6	1	1	0	0	0	1	0	0	0	0	0	0	0	0
188	information as loss	0	1	0	1	1	0	0	23	0	0	0	0	0	6	0	0	0	0	1	1	1	1	0	0		0	0	0	6	1	0	0	1	0	1	0	0	0	0	1	0	0	0
189	information as loss	0	1	0	1	1	0	0	6	0	0	0	0	0	6	0	0	0	0	1	1	0	1	1	0		0	0	0	4	1	0	0	0	0	0	0	0	0	0	1	0	0	0
190	information as gain	1	0	0	1	1	0	0	20	1	1	1	1	0	5	0	0	0	0	1	1	1	0	1	1		0	0	0	4	1	1	0	1	0	0	1	1	0	0	0	0	0	0
191	control	0	0	1	0	0	0	0	6	1	0	0	0	0	5	1	0	0	0	0	0	0	0	1	0		0	0	0	8	0	0	0	0	0	0	0	0	0	0	0	0	0	0
192	information as gain	1	0	0	1	0	0	0	20	1	0	1	0	0	5	0	1	0	0	0	1	1	1	1	0	0		0	0	8	1	0	0	1	0	0	1	0	0	0	1	0	0	0
193	control	0	0	1	0	0	0	0	10	0	0	0	0	0	5	1	0	0	0	0	0	0	0	1	1		0	0	0	7	0	0	0	0	0	0	0	0	0	0	0	0	0	0
194	control	0	0	1	0	0	0	1	9	1	0	1	0	0	5	1	0	0	0	0	0	0	1	1	0		0	0	0	5	0	0	0	0	0	0	0	0	0	0	1	0	0	0
195	information as loss	0	1	0	1	0	0	0	12	1	0	1	0	0	6	1	0	0	0	0	0	0	0	1	0		0	0	0	5	0	0	0	0	0	0	0	0	0	0	0	0	0	0
196	information as loss	0	1	0	1	0	0	0	12	1	0	1	1	0	8	0	0	1	0	0	1	1	1	1	0	0		0	0	10	1	0	0	1	1	1	0	0	0	0	1	0	0	0
197	information as gain	1	0	0	1	0	0	0	12	1	0	0	0	0	7	0	0	1	0	0	0	1	0	1	1		0	0	0	6	0	0	0	1	1	0	0	0	0	0	0	0	0	0
198	information as gain	1	0	0	1	0	0	0	21	1	1	1	1	0	9	0	0	1	0	0	1	1	1	1	1		0	0	0	8	1	0	0	1	0	0	0	0	0	0	1	0	0	0
199	information as loss	0	1	0	1	0	0	0	3	1	1	1	0	0	7	0	0	1	0	0	1	1	1	1	1		1	1	1	8	1	0	0	1	0	0	0	0	0	0	1	0	0	0
200	information as loss	0	1	0	1	0	0	1	12	1	0	1	1	0	7	0	0	1	0	0	1	1	1	1	1		0	0	0	8	1	0	0	1	0	0	1	0	0	0	1	0	0	0
201	information as gain	1	0	0	1	0	0	0	11	1	0	0	0	0	8	1	0	0	0	0	1	0	1	1	1		1	1	1	7	1	0	0	0	0	0	0	0	0	0	0	1	0	0
202	information as gain	1	0	0	1	0	0	0	10	1	0	1	0	0	10	1	0	0	0	0	1	1	1	1	0	0		0	0	5	1	0	0	0	0	0	1	0	0	0	0	1	0	0
203	control	0	0	1	0	1	0	0	11	1	1	1	1	0	9	1	0	0	0	0	1	0	0	1	1		1	1	1	7	1	0	0	0	0	0	0	0	0	0	0	0	0	0
204	information as loss	0	1	0	1	1	1	0	20	0	0	0	0	0	5	0	0	0	0	1	1	1	1	1	0		0	0	0	10	1	0	0	1	0	1	0	0	0	0	1	0	0	0
205	information as loss	0	1	0	1	0	0	0	11	0	0	0	0	0	4	0	0	1	0	0	1	1	1	1	1		0	0	0	10	1	0	0	1	0	0	0	0	0	0	1	0	0	0
206	control	0	0	1	0	0	0	0	9	1	0	1	1	0	7	0	0	1	0	0	0	0	0	1	1		0	0	0	10	0	0	0	0	0	0	0	0	0	0	0	0	0	0
207	information as loss	0	1	0	1	0	0	0	12	1	0	1	0	0	6	0	0	1	0	0	1	1	1	1	1		0	0	0	10	1	0	0	1	0	0	0	0	0	0	1	0	0	0
208	control	0	0	1	0	0	0	0	18	0	0	0	0	0	5	0	0	1	0	0	0	0	0	0	0		0	0	0	10	0	0	0	0	0	0	0	0	0	0	0	0	0	0
209	information as gain	1	0	0	1	0	0	0	12	1	0	1	1	0	7	0	0	0	0	0	1	0	1	1	1		0	0	0	10	1	0	0	0	0	0	0	0	0	0	0	1	0	0
210	control	0	0	1	0	0	0	0	8	0	0	0	0	0	7	0	0	1	0	0	0	0	0	1	0		0	0	0	9	0	0	0	0	0	0	0	0	0	0	0	0	0	0
211	control	0	0	1	0	0	0	0	1	0	0	0	0	0	6	0	0	1	0	0	1	0	0	0	0		0	0	0	8	1	0	0	0	0	0	0	0	0	0	0	0	0	0
212	control	0	0	1	0	1	0	1	18	1	0	1	1	0	6	0	0	1	0	0
213	control	0	0	1	0	0	0	0	8	0	0	0	0	0	8	0	0	1	0	0	1	0	0	1	0	0		0	0	10	1	0	0	0	0	0	0	0	0	0	0	0	0	0
214	information as gain	1	0	0	1	0	0	0	5	0	0	0	0	0	7	0	0	1	0	0	1	1	1	1	1		0	0	0	9	1	0	0	1	0	0	0	0	0	0	1	0	0	0
215	information as gain	1	0	0	1	0	0	0	8	0	0	0	0	0	5	0	0	1	0	0	1	1	1	1	1		1	1	1	10	1	0	0	1	0	0	0	0	0	0	1	0	0	0
216	control	0	0	1	0	0	0	0	1	0	0	0	0	0	4	0	0	1	0	0	0	0	0	0	0		0	0	0	9	0	0	0	0	0	0	0	0	0	0	0	0	0	0
217	information as gain	1	0	0	1	0	0	0	8	0	0	0	0	0	7	0	0	1	0	0	1	1	1	1	1		0	0	0	10	1	0	0	1	0	0	0	0	0	0	1	0	0	0
218	information as loss	0	1	0	1	0	0	0	4	1	0	1	1	0	8	0	0	1	0	0	1	0	1	1	1		0	0	0	9	1	0	0	0	0	0	0	0	0	0	1	1	0	0
219	information as loss	0	1	0	1	0	0	0	24	0	0	0	0	0	5	0	1	0	0	0	1	0	1	0	0		0	0	0	8	1	0	0	0	0	0	0	0	0	0	1	0	0	0
220	information as gain	1	0	0	1	0	0	0	18	1	1	1	1	0	8	0	0	0	0	0	1	0	1	1	1	0		0	0	7	1	0	0	0	0	0	0	0	0	0	1	1	0	0
221	information as loss	0	1	0	1	0	0	0	25	0	0	0	0	0	8	0	0	0	0	0	1	0	1	0	0		0	0	0	7	1	0	0	0	0	0	0	0	0	0	1	0	0	0
222	information as gain	1	0	0	1	0	0	0	7	0	0	0	0	0	6	0	0	0	0	0	1	0	0	0	0		0	0	0	7	1	0	0	0	0	0	0	0	0	0	0	0	0	0
223	information as gain	1	0	0	1	0	0	0	3	0	0	0	0	0	8	0	1	0	0	0	1	0	0	0	0		0	0	0	10	1	0	0	0	0	0	0	0	0	0	0	0	0	0
224	information as loss	0	1	0	1	0	0	0	8	1	0	1	0	0	8	0	1	0	0	0	1	0	1	1	1		0	0	0	7	1	0	0	0	0	0	0	0	0	0	0	1	0	0
225	information as loss	0	1	0	1	1	0	0	12	1	0	1	1	0	10	0	1	0	0	0	1	0	1	1	0		0	0	0	8	1	0	0	0	0	0	0	0	0	0	1	0	0	0
226	information as gain	1	0	0	1	1	0	0	0	0	0	0	0	0	10	1	0	0	0	0	1	1	1	1	1		0	0	0	10	1	0	0	1	0	0	0	0	0	0	1	0	0	0
227	control	0	0	1	0	1	0	0	14	1	0	1	1	0	9	1	0	0	0	0	1	1	1	1	1		0	0	0	10	1	0	0	1	0	0	0	0	0	0	1	0	0	0
228	control	0	0	1	0	0	0	1	1	1	1	1	1	0	7	1	0	0	0	0	0	0	1	1	1		0	0	0	8	0	0	0	0	0	0	0	0	0	0	1	0	0	0
229	information as gain	1	0	0	1	0	0	0	0	0	0	0	0	0	8	1	0	0	0	0	1	1	1	1	1		0	0	0	9	1	0	0	1	0	0	0	0	0	0	1	0	0	0
230	information as gain	1	0	0	1	1	0	1	18	0	0	0	0	0	8	0	1	0	0	0	1	1	1	1	1		0	0	0	7	1	0	0	1	0	0	0	0	0	0	1	1	0	0
231	information as loss	0	1	0	1	1	0	0	17	1	1	1	1	0	9	0	0	0	1	0	1	1	1	1	1		0	0	0	10	1	0	0	1	0	0	0	0	0	0	1	0	0	0
232	control	0	0	1	0	0	0	0	18	1	0	1	1	0	9	0	0	0	1	0	0	0	0	1	0		0	0	0	9	0	0	0	0	0	0	0	0	0	0	0	0	0	0
233	information as gain	1	0	0	1	0	0	0	15	1	1	1	1	0	9	0	0	0	1	0	1	1	1	1	1		0	0	0	7	1	0	0	1	0	0	0	0	0	0	1	0	0	0
234	information as gain	1	0	0	1	1	0	0	18	1	1	1	1	0	9	0	0	0	1	0	1	1	1	1	1		0	0	0	10	1	0	0	1	0	0	0	0	0	0	1	1	0	0
235	information as gain	1	0	0	1	0	0	0	11	1	0	1	0	0	7	0	1	0	0	0	1	1	1	1	1		0	0	0	8	1	0	0	1	0	0	0	0	0	0	1	0	0	0
236	information as loss	0	1	0	1	0	0	0	7	1	0	1	0	0	10	0	1	0	0	0	1	1	1	1	1		0	0	0	10	1	0	0	1	0	0	0	0	0	0	1	0	0	0
237	information as loss	0	1	0	1	1	0	0	14	1	0	1	0	0	9	0	1	0	0	0	1	1	1	1	0		0	0	0	9	1	0	0	1	0	0	0	0	0	0	1	0	0	0
238	information as gain	1	0	0	1	0	0	0	23	0	0	0	1	0	7	0	0	0	1	0	1	0	1	1	1		0	0	0	8	1	0	0	0	0	0	0	0	0	0	1	0	0	0
239	control	0	0	1	0	0	0	0	23	1	0	1	1	0	8	0	0	1	0	0	1	1	0	1	0	0		0	0	10	1	0	0	0	0	1	0	0	0	0	0	0	0	0
240	information as gain	1	0	0	1	0	0	0	6	0	0	0	0	0	7	0	0	0	1	0	1	1	0	1	1		0	0	0	9	1	0	0	1	0	0	0	0	0	0	0	0	0	0
241	information as loss	0	1	0	1	0	0	0	30	0	0	0	0	0	7	0	0	0	0	0	1	1	1	1	1		0	0	0	10	1	0	0	0	0	0	1	0	0	0	1	0	0	0
242	control	0	0	1	0	0	0	0	23	1	0	1	0	0	8	0	0	0	0	1	1	0	0	1	0		0	0	0	8	1	0	0	0	0	0	0	0	0	0	0	0	0	0
243	information as gain	1	0	0	1	1	1	1	8	1	0	1	1	0	9	0	0	0	0	1	1	1	1	1	1		0	0	0	10	1	0	0	1	1	0	1	0	0	0	1	0	0	0
244	control	0	0	1	0	1	0	1	9	1	0	1	1	0	8	1	0	0	0	0	1	0	1	1	0	1		1	0	10	1	1	0	0	0	0	0	0	0	0	1	0	0	0
245	information as loss	0	1	0	1	0	0	0	16	0	0	0	0	0	6	1	0	0	0	0	1	1	1	1	0		0	0	0	10	1	1	0	1	1	0	1	0	0	0	1	1	0	0
246	control	0	0	1	0	1	0	1	10	1	0	1	1	0	8	1	0	0	0	0	1	1	1	1	0	0		0	0	10	1	0	0	0	1	0	0	0	0	0	1	0	0	0
247	information as loss	0	1	0	1	1	0	1	13	1	1	1	1	0	8	0	1	0	0	0	1	1	1	1	1		1	1	1	10	1	1	0	1	0	1	0	0	0	0	1	1	0	0
248	information as gain	1	0	0	1	0	0	1	25	0	0	0	0	0	7	0	1	0	0	0	1	0	1	0	0		0	0	0	6	1	0	0	0	0	0	0	0	0	0	1	0	0	0
249	control	0	0	1	0	1	0	1	12	1	1	1	1	0	10	0	0	1	0	0	1	0	1	1	1		0	0	0	10	1	0	0	0	0	0	0	0	0	0	0	1	0	0
250	control	0	0	1	0	0	0	0	10	1	0	0	0	0	10	0	0	1	0	0	0	0	0	1	0		0	0	0	6	0	0	0	0	0	0	0	0	0	0	0	0	0	0
251	information as gain	1	0	0	1	0	0	0	18	1	0	0	0	0	10	0	0	1	0	0	1	1	1	1	1		0	0	0	10	1	0	0	0	1	0	1	0	0	0	1	0	0	0
252	information as gain	1	0	0	1	0	0	0	10	1	0	0	0	0	10	0	0	0	0	1	1	1	1	1	0		0	0	0	10	1	0	0	1	0	0	0	0	0	0	1	0	0	0
253	information as loss	0	1	0	1	1	0	1	6	1	0	1	1	0	10	0	0	1	0	0	1	1	0	1	0	0		0	0	10	1	0	0	1	0	0	0	0	0	0	0	0	0	0
254	information as loss	0	1	0	1	1	1	1	24	1	0	0	0	0	10	0	0	1	0	0	1	1	1	1	0		0	0	0	1	1	0	0	1	1	0	0	0	0	0	1	0	0	0
255	control	0	0	1	0	0	0	0	24	1	0	0	0	0	10	0	0	0	0	1	0	0	0	1	0		0	0	0	5	0	0	0	0	0	0	0	0	0	0	0	0	0	0
256	information as gain	1	0	0	1	1	1	0	12	1	0	0	0	0	10	0	0	1	0	0	1	1	0	1	1		0	0	0	10	1	0	0	0	1	1	0	0	0	0	0	0	0	0
257	information as gain	1	0	0	1	1	0	1	1	1	0	0	0	0	8	0	1	0	0	0	1	1	1	1	1	1		1	1	10	1	0	0	1	0	1	0	0	0	0	1	0	0	0
258	information as loss	0	1	0	1	0	1	1	3	1	0	1	1	0	7	0	1	0	0	0	1	1	1	1	1	1		1	1	9	1	0	0	1	0	1	0	0	0	0	1	1	0	0
259	information as loss	0	1	0	1	0	0	0	0	1	0	0	0	0	8	0	1	0	0	0	1	0	1	1	1		0	0	0	10	1	0	0	0	0	0	0	0	0	0	1	1	0	0
260	information as loss	0	1	0	1	0	0	0	1	1	0	0	0	0	9	0	1	0	0	0	1	0	1	1	1		0	0	0	10	1	0	0	0	0	0	0	0	0	0	1	1	0	0
261	information as loss	0	1	0	1	0	0	0	0	0	0	0	0	0	8	0	1	0	0	0	1	0	1	1	1		1	1	1	9	1	0	0	0	0	0	0	0	0	0	1	1	0	0
262	control	0	0	1	0	1	0	1	2	1	0	0	0	0	9	0	1	0	0	0	1	0	1	1	1		0	0	0	7	1	1	0	0	0	0	0	0	0	0	0	1	0	0
263	control	0	0	1	0	1	0	0	4	1	0	1	1	0	9	1	0	0	0	0	1	1	0	1	1	1		1	1	9	1	0	0	1	0	0	0	0	0	0	0	0	0	0
264	control	0	0	1	0	0	0	0	2	1	0	1	0	0	9	1	0	0	0	0	1	1	0	1	0		0	0	0	10	1	0	0	0	0	0	1	0	0	0	0	0	0	0
265	control	0	0	1	0	0	0	1	17	1	0	1	1	0	9	1	0	0	0	0	0	0	1	1	0		0	0	0	8	0	0	0	0	0	0	0	0	0	0	1	0	0	0
266	information as loss	0	1	0	1	1	1	1	0	1	0	0	0	0	9	1	0	0	0	0	1	1	1	1	0	1		1	0	10	1	0	0	1	0	0	1	0	0	0	1	0	0	0
267	information as loss	0	1	0	1	0	0	0	2	1	0	1	0	0	9	0	0	0	0	0	1	0	1	1	1	1		1	1	10	1	0	0	0	0	0	0	0	0	0	1	0	0	0
268	information as loss	0	1	0	1	1	0	1	0	1	0	0	0	0	9	1	0	0	0	0	1	1	1	1	0	1		1	0	8	1	0	0	0	0	1	0	0	0	0	1	0	0	0
269	control	0	0	1	0	0	0	1	1	1	0	0	0	0	9	1	0	0	0	0	0	0	1	1	0		0	0	0	10	0	0	0	0	0	0	0	0	0	0	1	0	0	0
270	control	0	0	1	0	1	0	1	1	1	0	0	0	0	8	1	0	0	0	0	0	0	1	1	0	1		1	0	10	0	0	0	0	0	0	0	0	0	0	1	0	0	0
271	control	0	0	1	0	0	0	0	32	1	1	1	1	0	6	1	0	0	0	0	1	0	0	1	1		1	1	1	4	1	0	0	0	0	0	0	0	0	0	0	0	0	0
272	information as loss	0	1	0	1	0	0	0	12	1	1	1	1	0	6	1	0	0	0	0	1	0	1	1	1		1	1	1	6	1	0	0	0	0	0	0	0	0	0	1	0	0	0
273	control	0	0	1	0	0	0	0	18	1	0	1	1	0	7	1	0	0	0	0	0	0	1	1	1		0	0	0	6	0	0	0	0	0	0	0	0	0	0	1	0	0	0
274	information as gain	1	0	0	1	1	0	0	18	1	0	1	0	0	6	1	0	0	0	0	1	1	1	1	1		1	1	1	10	1	0	0	1	0	1	0	0	0	0	1	0	0	0
275	control	0	0	1	0	0	0	0	9	1	1	1	1	0	5	0	0	0	0	0	0	0	1	1	1	1		1	1	4	0	0	0	0	0	0	0	0	0	0	1	0	0	0
276	control	0	0	1	0	0	0	0	4	1	0	1	0	0	5	1	0	0	0	0	0	0	0	1	1		1	1	1	9	0	0	0	0	0	0	0	0	0	0	0	0	0	0
277	control	0	0	1	0	0	0	1	2	1	0	1	0	0	5	1	0	0	0	0	1	0	1	1	1		1	1	1	10	1	0	0	0	0	0	0	0	0	0	1	0	0	0
278	control	0	0	1	0	0	0	0	9	1	0	1	0	0	6	0	0	0	1	0	0	0	0	1	1		0	0	0	10	0	0	0	0	0	0	0	0	0	0	0	0	0	0
279	information as gain	1	0	0	1	0	0	0	4	1	0	1	1	0	6	1	0	0	0	0	1	0	1	1	1	1		1	1	10	1	0	0	0	0	0	0	0	0	0	1	0	0	0
280	information as loss	0	1	0	1	0	0	0	11	1	0	1	1	0	6	1	0	0	0	0	1	0	1	1	0	0		0	0	10	1	0	0	0	0	0	0	0	0	0	1	0	0	0
281	information as loss	0	1	0	1	0	0	0	1	1	0	0	0	0	6	1	0	0	0	0	1	0	1	1	1		1	1	1	10	1	0	0	0	0	0	0	0	0	0	1	0	0	0
282	information as gain	1	0	0	1	0	0	1	12	1	0	1	1	0	4	1	0	0	0	0	1	1	1	1	1	0		0	0	10	1	0	0	1	1	0	0	0	0	0	1	0	0	0
283	control	0	0	1	0	0	0	1	15	1	0	1	0	0	6	1	0	0	0	0	0	0	1	1	1		0	0	0	10	0	0	0	0	0	0	0	0	0	0	1	0	0	0
284	information as gain	1	0	0	1	0	0	1	4	1	0	0	0	0	5	0	0	1	0	0	1	0	1	1	1		0	0	0	10	1	0	0	0	0	0	0	0	0	0	1	0	0	0
285	information as gain	1	0	0	1	1	0	1	0	1	0	0	0	0	7	0	0	1	0	0	1	0	1	1	1		0	0	0	10	1	0	0	0	0	0	0	0	0	0	1	0	0	0
286	information as gain	1	0	0	1	1	0	1	1	1	0	0	0	0	5	0	0	1	0	0	1	0	1	1	1		1	1	1	10	1	0	0	0	0	0	0	0	0	0	1	0	0	0
287	information as gain	1	0	0	1	0	0	1	2	1	0	1	0	0	5	1	0	0	0	0	1	0	1	1	0	1		1	0	10	1	0	0	0	0	0	0	0	0	0	1	0	0	0
288	information as gain	1	0	0	1	0	0	1	5	1	0	1	1	0	5	1	0	0	0	0	1	0	1	1	1		0	0	0	10	1	0	0	0	0	0	0	0	0	0	1	0	0	0
289	information as loss	0	1	0	1	0	0	1	5	1	0	1	1	0	6	1	0	0	0	0	1	0	1	1	1		0	0	0	10	1	0	0	0	0	0	0	0	0	0	1	0	0	0
290	information as loss	0	1	0	1	0	0	1	2	1	0	1	0	0	5	1	0	0	0	0	0	0	0	1	0	0		0	0	4	0	0	0	0	0	0	0	0	0	0	0	0	0	0
291	information as loss	0	1	0	1	0	0	1	8	1	0	1	1	0	6	1	0	0	0	0	1	1	1	1	0	0		0	0	6	1	1	0	0	1	0	0	0	0	0	1	0	0	0
292	control	0	0	1	0	1	0	0	12	0	0	0	0	0	7	0	0	0	0	0	0	0	0	0	0		0	0	0	4	0	0	0	0	0	0	0	0	0	0	0	0	0	0
293	information as gain	1	0	0	1	0	0	1	1	1	0	0	0	0	6	0	0	0	0	0	0	0	0	1	0	1		1	0	5	0	0	0	0	0	0	0	0	0	0	0	0	0	0
294	information as loss	0	1	0	1	1	0	0	24	1	0	1	1	0	6	0	0	0	0	0	1	0	0	1	1		0	0	0	5	1	0	0	0	0	0	0	0	0	0	0	0	0	0
295	information as loss	0	1	0	1	1	0	1	9	1	0	1	1	0	6	0	0	0	0	0	1	1	1	1	0	1		1	0	5	1	0	0	1	1	0	0	0	0	0	1	0	0	0
296	information as loss	0	1	0	1	1	0	0	3	1	0	1	1	0	6	0	0	0	0	0	1	0	0	1	0	1		1	0	6	1	0	0	0	0	0	0	0	0	0	0	0	0	0
297	control	0	0	1	0	1	0	1	1	1	0	0	0	0	6	0	0	0	0	0	0	1	1	1	1	1		1	1	10	0	0	0	0	0	1	0	0	0	0	1	0	0	0
298	control	0	0	1	0	0	0	0	23	1	0	1	1	0	9	1	0	0	0	0	1	1	1	1	0		0	0	0	10	1	1	0	0	0	0	1	0	1	0	1	0	0	0
299	information as gain	1	0	0	1	1	0	0	15	1	1	1	1	0	8	1	0	0	0	0	1	1	1	1	1		0	0	0	9	1	0	0	1	0	1	0	0	0	0	1	0	0	0
300	control	0	0	1	0	1	0	0	17	1	1	1	1	0	9	1	0	0	0	0	1	0	1	1	1		0	0	0	10	1	1	0	0	0	0	0	0	0	0	1	0	0	0
301	control	0	0	1	0	0	0	0	17	1	1	1	1	0	9	1	0	0	0	0	1	0	0	1	1		0	0	0	9	1	0	0	0	0	0	0	0	0	0	0	0	0	0
302	information as loss	0	1	0	1	0	0	0	16	1	0	1	1	0	9	0	1	0	0	0	1	1	1	1	0	0		0	0	9	1	1	0	1	1	1	0	0	0	0	1	0	0	0
303	information as loss	0	1	0	1	0	0	0	13	1	1	1	0	0	9	0	1	0	0	0	1	0	1	1	1		1	1	1	9	1	0	0	0	0	0	0	0	0	0	1	0	0	0
304	information as loss	0	1	0	1	1	0	0	17	1	1	1	1	0	9	1	0	0	0	0	1	1	1	1	1		0	0	0	9	1	0	0	1	1	0	0	0	0	0	1	0	0	0
305	control	0	0	1	0	1	0	0	12	1	0	0	0	0	7	0	0	0	1	0	1	0	0	1	1	0		0	0	10	1	0	0	0	0	0	0	0	0	0	0	0	0	0
306	information as gain	1	0	0	1	0	0	0	10	1	0	1	0	0	9	0	0	0	0	0	1	0	1	1	1		1	1	1	10	1	0	0	0	0	0	0	0	0	0	1	0	1	0
307	control	0	0	1	0	1	0	0	0	1	1	1	0	0	8	0	0	0	0	0	1	0	0	1	1		0	0	0	10	1	1	0	0	0	0	0	0	0	0	0	0	0	0
308	control	0	0	1	0	0	0	0	1	1	1	1	1	0	5	0	0	0	0	0	0	0	0	1	1	0		0	0	6	0	0	0	0	0	0	0	0	0	0	0	0	0	0
309	information as gain	1	0	0	1	0	0	0	6	1	1	1	1	0	8	0	0	0	0	0	1	0	0	1	1	1		1	1	6	1	0	0	0	0	0	0	0	0	0	0	0	0	0
310	control	0	0	1	0	1	0	1	15	1	0	1	1	0	6	0	1	0	0	0	1	0	1	1	1		0	0	0	10	1	0	0	0	0	0	0	0	0	0	1	0	0	0
311	information as gain	1	0	0	1	1	0	1	12	1	0	1	0	0	8	0	1	0	0	0	1	1	1	1	1		0	0	0	10	1	0	0	1	0	0	0	0	0	0	1	0	0	0
312	control	0	0	1	0	0	0	0	10	1	0	1	1	0	4	0	1	0	0	0	0	0	0	1	0		0	0	0	10	0	0	0	0	0	0	0	0	0	0	0	0	0	0
313	information as gain	1	0	0	1	0	0	0	18	1	0	0	0	0	7	0	1	0	0	0	1	0	1	1	1	1		1	1	9	1	0	0	0	0	0	0	0	0	0	1	0	0	0
314	information as loss	0	1	0	1	0	0	0	12	1	0	1	0	0	7	0	1	0	0	0	1	1	1	1	1	1		1	1	10	1	0	0	1	0	0	0	0	0	0	1	0	0	0
315	information as gain	1	0	0	1	0	0	0	12	1	0	1	1	0	7	1	0	0	0	0	1	0	1	1	1		1	1	1	10	1	0	0	0	0	0	0	0	0	0	1	0	0	0
316	information as gain	1	0	0	1	0	0	0	1	1	0	0	0	0	8	1	0	0	0	0	1	0	1	1	1	1		1	1	10	1	0	0	0	0	0	0	0	0	0	1	0	0	0
317	information as gain	1	0	0	1	0	0	0	0	1	0	0	0	0	8	1	0	0	0	0	1	0	1	1	1	1		1	1	10	1	0	0	0	0	0	0	0	0	0	1	0	0	0
318	information as gain	1	0	0	1	0	0	0	2	1	0	1	0	0	9	1	0	0	0	0	1	0	0	1	0	0		0	0	10	1	0	0	0	0	0	0	0	0	0	0	0	0	0
319	information as loss	0	1	0	1	1	0	1	1	1	0	0	0	0	9	1	0	0	0	0	1	0	1	1	1		1	1	1	10	1	0	0	0	0	0	0	0	0	0	1	0	1	0
320	information as loss	0	1	0	1	0	0	0	1	1	0	0	0	0	9	1	0	0	0	0	1	0	1	1	1	1		1	1	10	1	0	0	0	0	0	0	0	0	0	1	0	0	0
321	control	0	0	1	0	0	0	0	5	1	0	1	1	0	9	1	0	0	0	0	0	0	0	1	1	1		1	1	10	0	0	0	0	0	0	0	0	0	0	0	0	0	0
322	information as gain	1	0	0	1	0	0	0	26	1	0	0	0	0	9	0	0	0	0	0	1	0	1	1	0		0	0	0	10	1	0	0	0	0	0	0	0	0	0	1	0	0	0
323	information as loss	0	1	0	1	0	0	0	24	1	1	0	0	0	7	1	0	0	0	0	1	1	1	1	1		1	1	1	10	1	0	0	1	0	0	0	0	0	0	1	0	0	0
324	information as loss	0	1	0	1	0	0	0	3	1	0	1	0	0	8	1	0	0	0	0	1	0	1	1	1	0		0	0	10	1	0	0	0	0	0	0	0	0	0	1	0	0	0
325	information as loss	0	1	0	1	0	0	0	5	1	0	1	1	0	9	1	0	0	0	0	1	0	1	1	1	1		1	1	10	1	0	0	0	0	0	0	0	0	0	1	0	0	0
326	information as loss	0	1	0	1	0	0	0	2	1	0	1	1	0	8	1	0	0	0	0	1	0	1	1	0	1		1	0	10	1	0	0	0	0	0	0	0	0	0	1	0	0	0
327	information as loss	0	1	0	1	0	0	0	2	1	0	1	1	0	9	1	0	0	0	0	1	1	1	1	1		0	0	0	10	1	0	0	1	0	0	0	0	0	0	1	0	0	0
328	information as loss	0	1	0	1	1	0	1	2	1	0	1	0	0	7	1	0	0	0	0	1	1	1	1	1	1		1	1	10	1	0	0	1	0	0	0	0	0	0	1	0	0	0
329	control	0	0	1	0	0	0	0	2	1	0	0	0	0	9	1	0	0	0	0	0	0	0	1	1		0	0	0	9	0	0	0	0	0	0	0	0	0	0	0	0	0	0
330	control	0	0	1	0	0	0	0	1	1	0	1	0	0	10	1	0	0	0	0	1	0	0	1	1	1		1	1	10	1	0	0	0	0	0	0	0	0	0	0	0	0	0
331	information as gain	1	0	0	1	0	0	1	0	1	0	0	0	0	8	1	0	0	0	0	1	0	1	1	1		0	0	0	10	1	0	0	0	0	0	0	0	0	0	1	0	0	0
332	information as loss	0	1	0	1	1	0	0	23	1	1	1	1	0	5	1	0	0	0	0	1	0	1	1	1	0		0	0	10	1	0	0	0	0	0	0	0	0	0	1	1	0	0
333	information as gain	1	0	0	1	0	0	0	14	1	1	1	1	0	6	1	0	0	0	0	1	0	0	1	1	1		1	1	9	1	0	0	0	0	0	0	0	0	0	0	0	0	0
334	information as loss	0	1	0	1	1	0	0	9	1	0	1	1	0	8	1	0	0	0	0	1	0	1	1	1		1	1	1	8	1	0	0	0	0	0	0	0	0	0	1	0	0	0
335	control	0	0	1	0	0	0	0	8	1	1	1	1	0	7	1	0	0	0	0	1	0	1	1	1		1	1	1	8	1	0	0	0	0	0	0	0	0	0	1	0	0	0
336	control	0	0	1	0	1	0	1	10	1	0	1	1	0	7	1	0	0	0	0	1	0	0	1	0		0	0	0	8	1	0	0	0	0	0	0	0	0	0	0	0	0	0
337	information as gain	1	0	0	1	0	0	0	22	1	1	1	1	0	6	1	0	0	0	0	0	0	1	1	1	0		0	0	10	0	0	0	0	0	0	0	0	0	0	1	0	0	0
338	information as gain	1	0	0	1	0	0	0	1	1	1	1	1	0	8	1	0	0	0	0	0	0	0	1	0	1		1	0	7	0	0	0	0	0	0	0	0	0	0	0	0	0	0
339	control	0	0	1	0	0	0	0	0	1	0	0	0	0	7	1	0	0	0	0	0	0	0	1	1		1	1	1	10	0	0	0	0	0	0	0	0	0	0	0	0	0	0
340	control	0	0	1	0	1	1	1	0	1	0	0	0	0	10	1	0	0	0	0	1	1	1	1	0	1		1	0	10	1	0	0	1	0	0	1	0	0	0	1	0	1	0
341	information as gain	1	0	0	1	0	0	0	2	1	0	1	0	0	6	1	0	0	0	0	1	0	1	1	1		1	1	1	10	1	0	0	0	0	0	0	0	0	0	1	0	0	0
342	information as gain	1	0	0	1	0	0	0	1	1	0	0	0	0	9	1	0	0	0	0	1	0	0	1	1	1		1	1	7	1	0	0	0	0	0	0	0	0	0	0	0	0	0
343	information as gain	1	0	0	1	0	0	0	1	1	0	0	0	0	10	1	0	0	0	0	0	0	1	1	1	1		1	1	10	0	0	0	0	0	0	0	0	0	0	1	0	0	0
344	information as gain	1	0	0	1	0	0	0	6	1	0	1	1	0	9	1	0	0	0	0	1	0	0	1	1		1	1	1	10	1	0	0	0	0	0	0	0	0	0	0	0	0	0
345	information as loss	0	1	0	1	1	0	0	7	1	0	1	1	0	10	1	0	0	0	0	1	1	1	1	1	1		1	1	10	1	0	0	1	0	0	0	0	0	0	1	0	0	0
346	information as gain	1	0	0	1	0	0	1	30	1	0	1	0	0	5	1	0	0	0	0	1	0	1	1	0	0		0	0	9	1	0	0	0	0	0	0	0	0	0	1	0	0	0
347	information as gain	1	0	0	1	1	1	1	1	1	0	0	0	0	5	1	0	0	0	0	1	1	1	1	0	1		1	0	10	1	0	0	1	0	1	1	0	0	0	1	0	0	0
348	information as gain	1	0	0	1	1	0	1	9	1	0	0	0	0	5	1	0	0	0	0	1	0	1	1	1		0	0	0	10	1	0	0	0	0	0	0	0	0	0	1	0	0	0
349	information as loss	0	1	0	1	0	0	1	2	1	0	1	0	0	5	1	0	0	0	0	1	1	1	1	1	1		1	1	10	1	0	0	1	0	0	0	0	0	0	1	0	0	0
350	information as loss	0	1	0	1	0	0	1	3	1	0	1	1	0	4	1	0	0	0	0	1	0	1	1	1		0	0	0	10	1	0	0	0	0	0	0	0	0	0	1	0	0	0
351	information as loss	0	1	0	1	1	0	1	0	1	0	0	0	0	5	1	0	0	0	0	1	1	1	1	1	1		1	1	10	1	0	0	1	0	0	0	0	0	0	1	0	0	0
352	information as loss	0	1	0	1	0	0	1	9	1	0	1	0	0	5	1	0	0	0	0	1	0	1	1	0		0	0	0	10	1	0	0	0	0	0	0	0	0	0	1	0	0	0
353	control	0	0	1	0	0	0	1	1	1	0	0	0	0	5	1	0	0	0	0	0	0	1	1	0	0		0	0	10	0	0	0	0	0	0	0	0	0	0	1	0	0	0
354	information as loss	0	1	0	1	0	0	1	1	1	0	0	0	0	4	1	0	0	0	0	1	1	1	1	1		0	0	0	10	1	0	0	0	0	0	1	0	0	0	1	0	0	0
355	information as gain	1	0	0	1	1	0	1	8	1	0	1	1	0	9	0	0	1	0	0	1	1	1	1	1	1		1	1	10	1	0	0	1	1	0	0	0	0	0	0	1	0	0
356	information as gain	1	0	0	1	0	0	0	23	1	1	1	1	0	9	0	0	1	0	0	0	0	0	1	1		1	1	1	7	0	0	0	0	0	0	0	0	0	0	0	0	0	0
357	information as loss	0	1	0	1	1	0	1	0	1	0	0	0	0	9	0	0	1	0	0	1	1	1	1	0	0		0	0	8	1	0	0	1	0	0	1	0	0	0	1	1	0	0
358	control	0	0	1	0	1	0	1	2	1	0	1	0	0	8	0	0	1	0	0	0	0	1	1	0	1		1	0	10	0	0	0	0	0	0	0	0	0	0	1	0	0	0
359	control	0	0	1	0	0	0	0	0	0	0	0	0	0	9	0	0	1	0	0	0	0	1	1	0	1		1	0	8	0	0	0	0	0	0	0	0	0	0	1	0	0	0
360	control	0	0	1	0	0	0	0	1	1	0	0	0	0	8	0	0	1	0	0	1	0	0	1	0	1		1	0	8	1	0	0	0	0	0	0	0	0	0	0	0	0	0
361	information as gain	1	0	0	1	1	0	1	9	1	0	1	1	0	6	1	0	0	0	0	1	1	1	1	0	0		0	0	10	1	0	0	1	0	1	0	0	0	0	1	0	0	0
362	information as loss	0	1	0	1	1	0	1	0	0	0	0	0	0	3	1	0	0	0	0	1	1	1	1	0	1		1	0	8	1	1	0	1	0	0	0	0	0	0	1	1	0	0
363	information as loss	0	1	0	1	1	0	1	2	1	0	0	0	0	4	1	0	0	0	0	1	1	1	1	0	0		0	0	10	1	1	1	0	1	0	1	0	0	0	1	0	1	0
364	control	0	0	1	0	0	0	1	0	1	0	1	0	0	5	1	0	0	0	0	0	0	1	1	0	1		1	0	10	0	0	0	0	0	0	0	0	0	0	1	0	0	0
365	control	0	0	1	0	1	0	1	5	1	0	1	1	0	4	1	0	0	0	0	1	0	1	1	1	1		1	1	3	1	0	0	0	0	0	0	0	0	0	1	0	0	0
366	control	0	0	1	0	0	0	1	0	0	0	0	0	0	7	1	0	0	0	0	0	0	1	1	0	0		0	0	10	0	0	0	0	0	0	0	0	0	0	1	0	0	0
367	control	0	0	1	0	1	0	1	2	1	0	0	0	0	7	1	0	0	0	0	1	0	1	1	1	1		1	1	10	1	0	0	0	0	0	0	0	0	0	1	0	0	0
368	information as gain	1	0	0	1	0	0	0	7	1	0	1	0	0	5	1	0	0	0	0	0	0	1	1	1		1	1	1	8	0	0	0	0	0	0	0	0	0	0	1	0	0	0
369	information as loss	0	1	0	1	1	0	0	16	1	1	1	1	0	9	0	1	0	0	0	1	1	1	1	1		0	0	0	10	1	0	0	1	1	0	0	0	0	0	1	1	0	0
370	control	0	0	1	0	0	0	0	15	1	0	1	0	0	7	0	1	0	0	0	0	0	1	1	0		0	0	0	8	0	0	0	0	0	0	0	0	0	0	1	0	0	0
371	information as loss	0	1	0	1	1	0	0	18	1	1	1	1	0	10	0	1	0	0	0	0	0	0	1	0		0	0	0	3	0	0	0	0	0	0	0	0	0	0	0	0	0	0
372	control	0	0	1	0	1	0	0	2	1	0	1	0	0	7	0	1	0	0	0	1	0	0	1	1		1	1	1	10	1	0	0	0	0	0	0	0	0	0	0	0	0	0
373	control	0	0	1	0	1	0	0	15	1	0	1	1	0	8	0	1	0	0	0	1	0	0	1	0		0	0	0	5	1	0	0	0	0	0	0	0	0	0	0	0	0	0
374	control	0	0	1	0	0	0	0	17	1	1	1	1	0	8	0	1	0	0	0	0	0	1	1	1		0	0	0	8	0	0	0	0	0	0	0	0	0	0	1	0	0	0
375	information as gain	1	0	0	1	0	0	0	13	1	0	1	1	0	10	1	0	0	0	0	1	1	1	1	1		1	1	1	10	1	0	0	1	0	0	0	0	0	0	0	1	0	0
376	information as loss	0	1	0	1	0	0	0	25	0	0	0	0	0	9	0	0	0	0	0	1	0	0	1	0		0	0	0	10	1	0	0	0	0	0	0	0	0	0	0	0	0	0
377	control	0	0	1	0	0	0	0	11	1	1	1	1	0	6	1	0	0	0	0	0	0	0	1	0	0		0	0	5	0	0	0	0	0	0	0	0	0	0	0	0	0	0
378	information as loss	0	1	0	1	0	0	0	26	1	1	1	1	0	8	1	0	0	0	0	1	1	1	1	1		1	1	1	10	1	0	0	1	0	0	1	0	0	0	1	1	0	0
379	information as loss	0	1	0	1	1	0	0	12	1	1	1	1	0	0	1	0	0	0	0	1	1	1	1	1	0		0	0	10	1	1	0	0	1	0	0	0	0	1	1	1	0	0
380	information as gain	1	0	0	1	0	0	0	10	1	1	1	1	0	7	1	0	0	0	0	1	0	0	1	1	1		1	1	5	1	0	0	0	0	0	0	0	0	0	0	0	0	0
381	information as gain	1	0	0	1	0	0	0	3	1	1	1	1	0	8	1	0	0	0	0	0	0	0	1	0	1		1	0	6	0	0	0	0	0	0	0	0	0	0	0	0	0	0
382	information as gain	1	0	0	1	0	0	0	3	1	0	1	1	0	7	1	0	0	0	0	1	1	1	1	1	0		0	0	6	1	0	0	1	0	0	0	0	0	0	1	1	0	0
383	information as gain	1	0	0	1	0	0	0	2	1	0	0	0	0	9	1	0	0	0	0	1	1	1	1	1		0	0	0	10	1	0	0	1	0	0	0	0	0	0	1	1	0	0
384	information as loss	0	1	0	1	0	0	0	2	1	0	1	0	0	6	1	0	0	0	0	1	0	0	1	1		0	0	0	6	1	0	0	0	0	0	0	0	0	0	0	0	0	0
385	information as loss	0	1	0	1	0	0	0	8	1	0	0	0	0	7	1	0	0	0	0	1	0	1	1	1		0	0	0	10	1	0	0	0	0	0	0	0	0	0	1	0	0	0
386	information as loss	0	1	0	1	1	0	0	8	1	1	1	1	0	7	1	0	0	0	0	1	1	1	1	1	0		0	0	10	1	0	1	1	1	0	0	0	0	0	1	1	0	0
387	control	0	0	1	0	0	0	0	11	1	0	1	1	0	6	1	0	0	0	0	0	0	0	1	0		0	0	0	9	0	0	0	0	0	0	0	0	0	0	0	0	0	0
388	information as loss	0	1	0	1	1	0	1	4	1	0	0	0	0	8	1	0	0	0	0
389	control	0	0	1	0	0	0	0	8	1	1	0	0	0	5	1	0	0	0	0	1	0	0	1	1		0	0	0	8	1	0	0	0	0	0	0	0	0	0	0	0	0	0
390	information as gain	1	0	0	1	0	0	0	30	1	1	1	0	0	6	1	0	0	0	0	0	0	0	1	1		0	0	0	5	0	0	0	0	0	0	0	0	0	0	0	0	0	0
391	control	0	0	1	0	0	0	0	5	1	0	0	0	0	6	1	0	0	0	0	0	0	0	1	0		0	0	0	6	0	0	0	0	0	0	0	0	0	0	0	0	0	0
392	information as gain	1	0	0	1	0	0	0	11	0	0	0	0	0	8	1	0	0	0	0	1	1	1	0	0		0	0	0	7	1	0	0	0	1	1	1	0	0	0	1	0	0	0
393	control	0	0	1	0	1	0	0	11	1	1	1	1	0	8	1	0	0	0	0	1	0	0	1	1		0	0	0	6	1	0	0	0	0	0	0	0	0	0	0	0	0	0
394	information as gain	1	0	0	1	1	0	0	8	1	0	1	1	0	8	1	0	0	0	0	1	0	1	1	1	1		1	1	10	1	0	0	0	0	0	0	0	0	0	1	1	0	0
395	control	0	0	1	0	1	0	0	9	1	0	1	0	0	9	1	0	0	0	0	1	0	1	1	0	0		0	0	5	1	0	0	0	0	0	0	0	0	0	1	0	0	0
396	information as gain	1	0	0	1	1	0	1	7	1	0	1	0	0	8	1	0	0	0	0	1	0	1	1	1	1		1	1	10	1	0	0	0	0	0	0	0	0	0	1	0	0	0
397	information as gain	1	0	0	1	1	0	1	7	1	0	1	0	0	10	1	0	0	0	0	1	1	1	1	0	0		0	0	5	1	0	0	1	1	0	0	0	0	0	1	0	0	0
398	control	0	0	1	0	0	0	0	7	1	0	1	1	0	3	1	0	0	0	0	1	0	1	1	1		0	0	0	10	1	0	0	0	0	0	0	0	0	0	1	0	0	0
399	information as loss	0	1	0	1	0	0	0	25	1	1	1	1	0	10	1	0	0	0	0	1	1	1	1	1		0	0	0	9	1	0	0	1	1	0	0	0	0	0	1	0	0	0
400	information as loss	0	1	0	1	0	0	0	8	1	1	1	1	0	9	0	1	0	0	0	1	0	1	1	1		0	0	0	9	1	0	0	0	0	0	0	0	0	0	1	0	0	0
401	information as loss	0	1	0	1	0	0	0	12	1	1	1	1	0	8	1	0	0	0	0	1	1	1	1	1		0	0	0	9	1	0	0	1	0	0	0	0	0	0	1	0	0	0
402	information as loss	0	1	0	1	1	0	1	14	1	1	1	1	0	10	1	0	0	0	0	1	1	1	1	1	0		0	0	9	1	0	0	1	1	0	0	0	0	0	1	0	0	0
403	information as gain	1	0	0	1	0	0	0	8	1	0	1	1	0	7	1	0	0	0	0	1	1	1	1	1	1		1	1	10	1	0	0	0	1	0	0	0	0	0	1	0	0	0
404	control	0	0	1	0	0	0	0	7	1	0	1	1	0	8	1	0	0	0	0	1	0	0	1	1	0		0	0	8	1	0	0	0	0	0	0	0	0	0	0	0	0	0
405	information as gain	1	0	0	1	1	0	1	9	1	1	1	1	0	8	1	0	0	0	0	1	0	1	1	1	1		1	1	10	1	0	0	0	0	0	0	0	0	0	1	0	0	0
406	information as gain	1	0	0	1	0	0	1	7	1	0	1	0	0	10	1	0	0	0	0	0	0	1	1	1	1		1	1	10	0	0	0	0	0	0	0	0	0	0	1	0	0	0
407	information as gain	1	0	0	1	0	0	0	6	0	0	0	0	0	9	1	0	0	0	0	0	0	1	1	1		0	0	0	8	0	0	0	0	0	0	0	0	0	0	1	0	0	0
408	information as gain	1	0	0	1	0	0	0	5	1	0	1	1	0	7	1	0	0	0	0	1	0	1	1	1	1		1	1	10	1	0	0	0	0	0	0	0	0	0	1	0	0	0
409	information as gain	1	0	0	1	0	0	0	9	1	1	1	1	0	8	0	1	0	0	0	0	0	1	1	1	0		0	0	5	0	0	0	0	0	0	0	0	0	0	0	1	0	0
410	information as loss	0	1	0	1	0	0	0	7	0	0	0	0	0	8	1	0	0	0	0	1	0	0	0	0		0	0	0	6	1	0	0	0	0	0	0	0	0	0	0	0	0	0
411	information as loss	0	1	0	1	1	0	1	18	1	0	0	0	0	9	0	0	0	0	1	1	1	1	1	0	0		0	0	10	1	0	0	1	0	0	0	0	0	0	1	0	0	0
412	information as gain	1	0	0	1	1	0	1	26	1	0	1	1	0	9	1	0	0	0	0	1	1	1	1	0	0		0	0	5	1	0	0	1	0	1	0	0	0	0	1	0	0	0
413	information as gain	1	0	0	1	0	0	0	10	1	0	1	0	0	8	1	0	0	0	0	1	1	1	1	0	0		0	0	10	1	0	0	1	1	0	0	0	0	0	1	1	0	0
414	information as gain	1	0	0	1	1	0	1	18	0	0	0	0	0	9	1	0	0	0	0	1	1	1	0	0		0	0	0	3	1	0	0	1	0	1	0	0	0	0	1	1	0	0
415	information as loss	0	1	0	1	1	0	1	8	1	0	1	0	0	6	1	0	0	0	0	1	1	1	1	0	0		0	0	10	1	0	0	0	0	0	0	0	1	0	1	0	0	0
416	information as gain	1	0	0	1	0	0	0	12	1	0	1	1	0	7	1	0	0	0	0	1	0	1	1	1	1		1	1	10	1	0	0	0	0	0	0	0	0	0	1	0	0	0
417	information as loss	0	1	0	1	0	0	0	11	1	0	1	0	0	10	1	0	0	0	0	1	1	0	1	0	0		0	0	6	1	0	0	1	0	1	0	0	0	0	0	0	0	0
418	information as gain	1	0	0	1	0	0	0	12	1	0	1	0	0	6	1	0	0	0	0	1	1	0	1	1		0	0	0	5	1	0	0	0	1	0	0	0	0	0	0	0	0	0
419	information as loss	0	1	0	1	0	0	0	5	1	0	0	0	0	8	1	0	0	0	0	1	0	1	1	0		0	0	0	10	1	0	0	0	0	0	0	0	0	0	0	1	0	0
420	information as loss	0	1	0	1	0	0	0	9	0	0	0	0	0	7	1	0	0	0	0	1	1	1	1	1		0	0	0	10	1	1	0	1	1	0	0	0	0	0	1	0	0	0
421	information as loss	0	1	0	1	1	0	1	9	1	0	1	0	0	7	1	0	0	0	0	1	1	0	1	1	0		0	0	7	1	0	0	1	1	0	1	0	0	0	0	0	0	0
422	information as gain	1	0	0	1	0	0	0	9	1	0	1	1	0	8	1	0	0	0	0	1	1	0	1	1	1		1	1	10	1	0	0	1	0	0	0	0	0	0	0	0	0	0
423	control	0	0	1	0	0	0	0	10	1	0	1	0	0	8	1	0	0	0	0	0	0	0	1	0		0	0	0	9	0	0	0	0	0	0	0	0	0	0	0	0	0	0
424	information as loss	0	1	0	1	1	0	1	10	1	0	0	0	0	8	1	0	0	0	0	1	1	1	1	1	0		0	0	8	1	0	0	1	0	0	0	0	0	0	1	0	0	0
425	information as loss	0	1	0	1	0	0	1	9	1	0	1	1	0	8	1	0	0	0	0	0	0	1	1	1	1		1	1	8	0	0	0	0	0	0	0	0	0	0	1	0	0	0
426	information as loss	0	1	0	1	0	0	0	18	0	0	1	1	0	8	1	0	0	0	0	0	0	1	1	0		0	0	0	10	0	0	0	0	0	0	0	0	0	0	1	0	0	0
427	information as loss	0	1	0	1	0	0	0	1	1	0	0	0	0	8	1	0	0	0	0	1	1	0	1	1	1		1	1	10	1	0	0	1	0	0	0	0	0	0	0	0	0	0
428	information as loss	0	1	0	1	0	0	0	2	1	0	0	0	0	8	1	0	0	0	0	1	0	1	1	0	1		1	0	8	1	0	0	0	0	0	0	0	0	0	1	0	0	0
429	information as gain	1	0	0	1	1	0	0	8	1	0	1	1	0	6	1	0	0	0	0	1	0	0	1	1		0	0	0	10	1	0	0	0	0	0	0	0	0	0	0	0	0	0
430	control	0	0	1	0	0	0	0	30	1	0	1	1	0	6	0	0	0	1	0	1	0	0	1	0		0	0	0	9	1	0	0	0	0	0	0	0	0	0	0	0	0	0
431	information as loss	0	1	0	1	0	0	1	14	1	0	1	0	0	6	1	0	0	0	0	0	0	1	1	0	0		0	0	10	0	0	0	0	0	0	0	0	0	0	1	0	0	0
432	control	0	0	1	0	1	0	1	25	1	0	1	1	0	6	1	0	0	0	0	1	0	0	1	0	0		0	0	6	1	0	0	0	0	0	0	0	0	0	0	0	0	0
433	information as gain	1	0	0	1	1	0	0	8	1	0	1	1	0	5	1	0	0	0	0	1	1	1	1	0	0		0	0	8	1	0	0	1	0	0	1	0	0	0	1	0	0	0
434	information as gain	1	0	0	1	1	0	1	12	1	0	0	0	0	6	1	0	0	0	0	1	1	1	1	0	0		0	0	7	1	0	0	1	0	0	0	0	0	0	1	0	0	0
435	control	0	0	1	0	1	0	0	12	1	1	1	1	0	7	1	0	0	0	0	0	0	1	1	1		0	0	0	9	0	0	0	0	0	0	0	0	0	0	1	0	0	0
436	control	0	0	1	0	1	0	0	26	0	0	0	0	0	8	1	0	0	0	0	1	1	0	0	0		0	0	0	4	1	0	0	0	0	0	1	0	0	0	0	0	0	0
437	information as gain	1	0	0	1	1	0	0	6	1	0	0	0	0	0	1	0	0	0	0	1	0	0	1	0		0	0	0	8	1	0	0	0	0	0	0	0	0	0	0	0	0	0
438	information as gain	1	0	0	1	1	0	0	7	1	1	1	1	0	6	1	0	0	0	0	1	1	1	1	0	1		1	0	7	1	0	0	1	1	0	0	0	0	0	1	1	0	0
439	control	0	0	1	0	1	0	0	14	1	1	1	1	0	0	1	0	0	0	0	0	1	0	1	1	0		0	0	2	0	0	0	1	0	0	0	0	0	0	0	0	0	0
440	control	0	0	1	0	1	0	1	16	1	0	1	1	0	10	0	0	1	0	0	1	0	1	1	0	0		0	0	7	1	0	0	0	0	0	0	0	0	0	1	0	0	0
441	information as gain	1	0	0	1	0	0	0	24	0	0	0	0	0	6	0	0	0	0	0	0	0	0	0	0		0	0	0	3	0	0	0	0	0	0	0	0	0	0	0	0	0	0
442	control	0	0	1	0	1	0	1	18	1	1	1	1	0	6	0	0	1	0	0	1	0	1	1	1		0	0	0	10	1	0	0	0	0	0	0	0	0	0	1	0	0	0
443	information as gain	1	0	0	1	0	0	0	9	1	0	0	0	0	5	1	0	0	0	0	1	0	1	1	1		0	0	0	5	1	0	0	0	0	0	0	0	0	0	1	0	0	0
444	control	0	0	1	0	0	0	0	12	1	0	1	1	0	6	1	0	0	0	0	0	0	1	1	0	0		0	0	6	0	0	0	0	0	0	0	0	0	0	1	0	0	0
445	information as gain	1	0	0	1	0	0	0	8	1	1	1	1	0	8	1	0	0	0	0	1	1	1	1	1	0		0	0	8	1	0	0	1	0	0	0	0	0	0	1	0	0	0
446	information as loss	0	1	0	1	0	0	0	14	1	0	0	0	0	8	1	0	0	0	0	0	0	0	1	0		0	0	0	3	0	0	0	0	0	0	0	0	0	0	0	0	0	0
447	control	0	0	1	0	0	0	0	8	1	1	1	1	0	9	1	0	0	0	0	0	0	0	1	1		1	1	1	6	0	0	0	0	0	0	0	0	0	0	0	0	0	0
448	control	0	0	1	0	1	0	0	24	1	1	1	1	0	8	1	0	0	0	0	1	0	0	1	1		0	0	0	8	1	0	0	0	0	0	0	0	0	0	0	0	0	0
449	control	0	0	1	0	0	0	0	7	0	0	0	0	0	6	1	0	0	0	0	0	0	1	1	0		0	0	0	7	0	0	0	0	0	0	0	0	0	0	1	0	0	0
450	information as gain	1	0	0	1	1	0	0	14	0	0	1	1	0	0	1	0	0	0	0	1	1	1	1	1		1	1	1	10	1	0	0	0	0	1	0	0	0	0	1	0	0	0
451	information as gain	1	0	0	1	0	0	0	8	1	1	1	1	0	9	1	0	0	0	0	0	0	0	1	0	1		1	0	4	0	0	0	0	0	0	0	0	0	0	0	0	0	0
452	information as gain	1	0	0	1	0	0	0	8	1	1	1	1	0	7	1	0	0	0	0	1	1	0	1	1	1		1	1	10	1	1	0	1	0	1	1	0	0	0	0	0	0	0
453	information as gain	1	0	0	1	0	0	0	8	1	0	1	1	0	0	1	0	0	0	0	0	1	0	1	1		0	0	0	5	0	0	0	1	0	0	0	0	0	0	0	0	0	0
454	information as gain	1	0	0	1	1	0	0	8	1	0	1	0	0	8	1	0	0	0	0	1	1	0	1	1		1	1	1	10	1	0	0	0	0	0	1	0	0	0	0	0	0	0
455	control	0	0	1	0	1	0	0	15	1	0	1	1	0	9	0	1	0	0	0	0	0	1	1	1		1	1	1	6	0	0	0	0	0	0	0	0	0	0	1	0	0	0
456	information as gain	1	0	0	1	0	0	0	20	1	1	1	0	0	8	0	1	0	0	0	1	0	0	1	1		0	0	0	6	1	0	0	0	0	0	0	0	0	0	0	0	0	0
457	control	0	0	1	0	1	0	0	18	1	0	1	1	0	10	1	0	0	0	0	0	0	0	1	0		0	0	0	7	0	0	0	0	0	0	0	0	0	0	0	0	0	0
458	information as gain	1	0	0	1	1	0	1	8	1	0	1	0	0	9	1	0	0	0	0	1	1	0	1	0		0	0	0	8	1	0	0	0	1	0	1	0	0	0	0	0	0	0
459	control	0	0	1	0	1	0	1	8	1	0	1	0	0	9	1	0	0	0	0	1	0	0	1	0	0		0	0	5	1	0	0	0	0	0	0	0	0	0	0	0	0	0
460	information as loss	0	1	0	1	0	0	1	8	1	0	1	1	0	8	1	0	0	0	0	0	0	0	1	1		1	1	1	5	0	0	0	0	0	0	0	0	0	0	0	0	0	0
461	information as loss	0	1	0	1	0	0	0	10	1	1	1	1	0	0	1	0	0	0	0	0	0	0	1	1		0	0	0	6	0	0	0	0	0	0	0	0	0	0	0	0	0	0
462	control	0	0	1	0	1	0	1	22	1	0	1	1	0	10	1	0	0	0	0	1	0	1	1	0		0	0	0	10	1	0	0	0	0	0	0	0	0	0	1	1	0	0
463	information as loss	0	1	0	1	1	0	1	25	1	1	1	0	0	10	1	0	0	0	0	1	1	1	1	1		0	0	0	10	1	1	0	0	1	0	0	0	0	0	1	0	0	0
464	information as loss	0	1	0	1	1	0	1	36	1	1	1	1	0	7	1	0	0	0	0	1	1	1	1	1		0	0	0	7	1	0	0	1	0	0	0	0	0	0	1	0	0	0
465	information as loss	0	1	0	1	0	0	0	16	1	0	1	1	0	8	0	0	1	0	0	1	1	1	1	1		0	0	0	10	1	0	0	1	0	0	0	0	0	0	1	1	0	0
466	information as loss	0	1	0	1	1	0	1	30	0	0	0	0	0	9	1	0	0	0	0	1	1	1	0	0		0	0	0	7	1	0	0	1	0	0	0	0	0	0	1	0	0	0
467	information as gain	1	0	0	1	0	0	0	18	0	0	0	0	0	5	0	0	0	0	0	1	0	1	1	1		0	0	0	5	1	0	0	0	0	0	0	0	0	0	1	0	0	0
468	control	0	0	1	0	1	0	1	8	1	1	1	0	0	6	1	0	0	0	0	1	0	1	1	1		0	0	0	8	1	0	0	0	0	0	0	0	0	0	1	0	0	0
469	control	0	0	1	0	0	0	1	9	1	0	1	0	0	6	1	0	0	0	0	0	0	1	1	0		0	0	0	10	0	0	0	0	0	0	0	0	0	0	1	0	0	0
470	information as gain	1	0	0	1	1	0	0	0	0	0	0	0	0	7	1	0	0	0	0	1	1	1	1	1		0	0	0	9	1	0	0	1	0	0	0	0	0	0	1	0	0	0
471	information as loss	0	1	0	1	0	0	0	9	1	0	1	1	0	5	1	0	0	0	0	1	1	1	1	1		0	0	0	10	1	0	0	1	0	0	0	0	0	0	1	0	0	0
472	information as gain	1	0	0	1	0	0	0	7	1	0	0	0	0	5	1	0	0	0	0	1	0	1	1	1		0	0	0	9	1	0	0	0	0	0	0	0	0	0	1	0	0	0
473	information as gain	1	0	0	1	0	0	0	6	1	0	1	1	0	4	0	0	0	1	0	1	0	0	1	1	1		1	1	8	1	0	0	0	0	0	0	0	0	0	0	0	0	0
474	information as loss	0	1	0	1	0	0	0	7	1	0	1	1	0	9	0	0	0	1	0	1	0	1	1	1		1	1	1	5	1	0	0	0	0	0	0	0	0	0	0	1	0	0
475	control	0	0	1	0	1	0	0	23	1	1	1	1	0	8	1	0	0	0	0	1	0	0	1	1		0	0	0	10	1	0	0	0	0	0	0	0	0	0	0	0	0	0
476	control	0	0	1	0	0	0	0	13	0	0	0	0	0	6	0	0	0	0	1	0	0	0	0	0		0	0	0	2	0	0	0	0	0	0	0	0	0	0	0	0	0	0
477	information as gain	1	0	0	1	0	0	0	11	0	0	0	0	0	8	0	0	0	0	1	1	0	0	0	0		0	0	0	7	1	0	0	0	0	0	0	0	0	0	0	0	0	0
478	control	0	0	1	0	0	0	0	18	1	0	0	0	0	8	0	0	0	0	1	0	0	0	1	0		0	0	0	10	0	0	0	0	0	0	0	0	0	0	0	0	0	0
479	control	0	0	1	0	0	0	0	1	1	1	1	1	0	7	0	0	0	0	1	0	0	0	1	1	0		0	0	6	0	0	0	0	0	0	0	0	0	0	0	0	0	0
480	information as gain	1	0	0	1	0	0	1	2	1	0	1	0	0	6	0	0	0	0	0
481	information as gain	1	0	0	1	1	0	1	5	1	0	0	0	0	5	0	0	0	0	0	1	1	0	1	1	1		1	1	8	1	0	1	1	0	1	1	0	0	0	0	0	0	0
482	information as gain	1	0	0	1	0	0	0	0	1	0	0	0	0	5	0	0	0	0	0	1	1	1	1	1		0	0	0	3	1	1	1	0	1	0	0	0	0	0	1	0	0	0
483	information as loss	0	1	0	1	1	0	1	0	1	0	0	0	0	6	0	0	0	0	0	1	1	1	1	0	0		0	0	6	1	0	0	0	1	0	1	0	0	0	1	1	0	0
484	information as loss	0	1	0	1	1	0	1	0	0	0	0	0	0	5	0	0	0	0	0	1	0	0	0	0		0	0	0	5	1	0	0	0	0	0	0	0	0	0	0	0	0	0
485	control	0	0	1	0	1	0	1	18	0	0	0	0	0	5	0	0	0	0	0	1	0	0	0	0		0	0	0	4	1	0	0	0	0	0	0	0	0	0	0	0	0	0
486	control	0	0	1	0	1	0	1	2	1	0	0	0	0	7	0	0	1	0	0	1	0	1	1	1	1		1	1	9	1	0	0	0	0	0	0	0	0	0	1	0	0	0
487	information as gain	1	0	0	1	0	0	0	24	1	0	1	0	0	7	0	0	1	0	0
488	control	0	0	1	0	0	0	0	10	0	0	0	0	0	7	0	0	1	0	0
489	control	0	0	1	0	0	0	0	2	0	0	0	0	0	8	0	0	1	0	0	0	0	1	0	0		0	0	0	10	0	0	0	0	0	0	0	0	0	0	1	0	0	0
490	information as loss	0	1	0	1	0	0	0	24	1	0	0	0	0	6	0	0	1	0	0	1	1	1	1	0		0	0	0	8	1	1	0	1	1	1	0	0	0	0	1	0	0	0
491	information as loss	0	1	0	1	0	0	0	5	0	0	1	0	0	5	0	0	1	0	0	1	0	1	0	0		0	0	0	8	1	0	0	0	0	0	0	0	0	0	1	0	0	0
492	information as gain	1	0	0	1	1	0	0	9	1	0	1	0	0	10	0	0	1	0	0	1	0	1	1	1	1		1	1	6	1	0	0	0	0	0	0	0	0	0	1	0	0	0
493	information as gain	1	0	0	1	0	0	1	18	1	0	1	1	0	6	1	0	0	0	0	1	0	1	1	1		0	0	0	8	1	0	0	0	0	0	0	0	0	0	1	0	0	0
494	information as gain	1	0	0	1	1	1	1	8	1	0	1	1	0	4	1	0	0	0	0	1	0	1	1	1		1	1	1	10	1	0	0	0	0	0	0	0	0	0	1	1	0	0
495	information as loss	0	1	0	1	1	0	1	0	1	0	0	0	0	5	1	0	0	0	0	1	1	1	1	0		0	0	0	8	1	0	0	1	0	0	0	0	0	0	1	1	0	0
496	information as loss	0	1	0	1	0	0	1	3	0	0	0	0	0	5	0	0	0	0	0	1	0	1	1	1	0		0	0	7	1	0	0	0	0	0	0	0	0	0	1	0	0	0
497	control	0	0	1	0	0	0	1	0	1	0	0	0	0	4	1	0	0	0	0
498	control	0	0	1	0	1	0	1	10	1	0	0	0	0	8	0	0	0	1	0	1	0	1	1	0		0	0	0	10	1	0	0	0	0	0	0	0	0	0	1	0	0	0
499	information as loss	0	1	0	1	0	0	0	12	1	0	0	0	0	8	0	0	1	0	0	1	1	1	1	1		1	1	1	10	1	0	0	1	0	0	0	0	0	0	1	0	1	0
500	information as loss	0	1	0	1	0	0	0	26	1	0	1	0	0	8	0	0	1	0	0	1	1	1	1	1		1	1	1	10	1	0	0	1	0	0	0	0	0	0	1	0	0	0
501	information as gain	1	0	0	1	0	0	0	28	1	0	1	0	0	7	1	0	0	0	0	0	1	1	1	0		0	0	0	9	0	0	0	1	0	0	0	0	0	0	1	0	0	0
502	control	0	0	1	0	1	0	1	6	1	0	1	0	0	5	1	0	0	0	0	1	0	1	1	0		0	0	0	5	1	0	0	0	0	0	0	0	0	0	1	0	0	0
503	control	0	0	1	0	0	0	0	11	1	1	1	1	0	5	1	0	0	0	0	0	0	0	1	1	0		0	0	6	0	0	0	0	0	0	0	0	0	0	0	0	0	0
504	information as gain	1	0	0	1	0	0	0	19	1	1	1	1	0	6	1	0	0	0	0	1	0	1	1	1		0	0	0	8	1	0	0	0	0	0	0	0	0	0	0	1	0	0
505	information as gain	1	0	0	1	0	0	0	18	1	0	1	1	0	6	1	0	0	0	0	0	0	1	1	0	0		0	0	10	0	0	0	0	0	0	0	0	0	0	1	1	0	0
506	control	0	0	1	0	1	0	0	6	0	0	1	1	0	7	1	0	0	0	0	1	1	1	1	0		0	0	0	7	1	0	0	0	1	0	0	0	0	0	1	0	0	0
507	information as gain	1	0	0	1	1	1	1	7	1	0	1	0	0	8	1	0	0	0	0	1	1	1	1	1	1		1	1	8	1	0	0	1	0	1	1	0	0	0	1	1	0	0
508	information as gain	1	0	0	1	1	1	1	24	1	1	1	1	0	6	1	0	0	0	0	1	1	1	1	1		1	1	1	8	1	1	1	1	0	0	1	0	0	0	1	0	0	0
509	information as gain	1	0	0	1	1	0	1	12	1	0	1	0	0	4	1	0	0	0	0	1	1	1	1	1		1	1	1	8	1	0	0	0	0	0	1	1	0	0	1	0	0	0
510	control	0	0	1	0	1	1	1	13	1	0	1	1	0	10	1	0	0	0	0	1	0	1	1	0	0		0	0	9	1	0	0	0	0	0	0	0	0	0	0	1	1	0
511	information as gain	1	0	0	1	0	0	0	12	1	1	1	1	0	7	1	0	0	0	0	1	1	1	1	1	1		1	1	4	1	0	0	0	0	0	1	0	0	0	1	0	0	0
512	control	0	0	1	0	0	1	0	11	1	0	1	0	0	10	1	0	0	0	0	0	1	0	1	0	0		0	0	5	0	0	0	1	0	0	0	0	0	0	0	0	0	0
513	information as loss	0	1	0	1	1	1	1	18	1	0	1	1	0	10	1	0	0	0	0	1	1	0	1	1		1	1	1	6	1	0	0	1	1	0	0	0	0	0	0	0	0	0
514	control	0	0	1	0	1	0	1	13	1	0	1	1	0	10	1	0	0	0	0	1	0	1	1	0	0		0	0	5	1	0	0	0	0	0	0	0	0	0	1	0	0	0
515	information as loss	0	1	0	1	1	0	0	24	1	0	1	1	0	0	1	0	0	0	0	1	0	1	1	0	0		0	0	7	1	0	0	0	0	0	0	0	0	0	1	0	0	0
516	information as loss	0	1	0	1	0	0	0	36	1	1	1	0	0	9	1	0	0	0	0	0	0	0	1	1		1	1	1	7	0	0	0	0	0	0	0	0	0	0	0	0	0	0
517	control	0	0	1	0	1	0	1	22	1	0	1	1	0	8	1	0	0	0	0	1	0	1	1	0	0		0	0	6	1	0	0	0	0	0	0	0	0	0	1	0	0	0
518	information as loss	0	1	0	1	1	1	1	11	1	0	1	1	0	9	1	0	0	0	0	1	1	1	1	0	0		0	0	8	1	0	0	1	1	0	0	0	0	0	1	0	0	0
519	information as loss	0	1	0	1	0	0	0	7	1	0	1	1	0	10	1	0	0	0	0	1	1	1	1	1		0	0	0	7	0	1	0	0	1	0	0	0	0	0	1	0	0	0
520	information as loss	0	1	0	1	0	0	0	2	1	0	1	1	0	8	0	0	1	0	0	1	0	1	1	1	1		1	1	9	1	0	0	0	0	0	0	0	0	0	1	0	0	0
521	control	0	0	1	0	0	0	0	6	1	0	1	1	0	10	1	0	0	0	0	0	0	0	1	1	1		1	1	7	0	0	0	0	0	0	0	0	0	0	0	0	0	0
522	information as loss	0	1	0	1	1	0	1	7	1	0	0	0	0	5	0	0	1	0	0	1	1	1	1	1		0	0	0	10	0	1	0	1	0	0	0	0	0	0	1	0	0	0
523	information as loss	0	1	0	1	0	0	1	7	1	0	1	1	0	6	1	0	0	0	0	1	1	1	1	1	1		1	1	6	1	1	0	0	0	0	1	0	0	0	0	1	0	0
524	information as gain	1	0	0	1	0	0	0	1	1	0	1	1	0	9	1	0	0	0	0	1	1	1	1	0		1	1	0	7	1	0	0	1	0	0	1	0	0	0	1	0	0	0
525	control	0	0	1	0	0	0	0	12	1	0	1	0	0	10	1	0	0	0	0	0	0	1	1	0		0	0	0	6	0	0	0	0	0	0	0	0	0	0	1	0	0	0
526	information as gain	1	0	0	1	1	0	0	8	1	0	1	0	0	10	1	0	0	0	0	1	1	1	1	1		1	1	1	6	1	0	0	1	0	0	1	0	0	0	1	0	0	0
527	information as loss	0	1	0	1	0	0	0	5	1	0	1	1	0	10	0	1	0	0	0
528	control	0	0	1	0	0	0	0	22	1	0	0	0	0	10	0	0	0	1	0	0	0	0	1	0	0		0	0	8	0	0	0	0	0	0	0	0	0	0	0	0	0	0
529	control	0	0	1	0	1	0	0	23	1	0	1	1	0	8	1	0	0	0	0	1	0	0	1	0		0	0	0	10	1	0	0	0	0	0	0	0	0	0	0	0	0	0
530	control	0	0	1	0	0	0	0	10	1	0	1	1	0	9	1	0	0	0	0	0	0	0	1	0	1		1	0	8	0	0	0	0	0	0	0	0	0	0	0	0	0	0
531	information as loss	0	1	0	1	0	0	0	4	1	0	1	0	0	10	1	0	0	0	0	1	1	1	1	1	1		1	1	5	1	0	0	1	0	0	0	0	0	0	1	0	0	0
532	information as loss	0	1	0	1	1	0	0	8	1	0	1	1	0	9	1	0	0	0	0	1	1	1	1	0		1	1	0	3	1	0	0	1	0	0	1	0	0	0	1	0	0	0
533	information as gain	1	0	0	1	1	0	1	14	1	0	1	0	0	7	1	0	0	0	0	1	1	1	1	0	0		0	0	6	1	1	0	1	0	0	0	0	0	0	1	0	1	0
534	information as gain	1	0	0	1	0	0	0	7	1	0	1	1	0	10	1	0	0	0	0	1	1	1	1	1	1		1	1	10	1	0	0	1	0	1	0	0	0	0	1	1	0	0
535	information as gain	1	0	0	1	0	0	0	5	1	0	1	1	0	10	1	0	0	0	0	1	1	1	1	0	1		1	0	10	1	0	0	0	0	0	0	1	0	0	1	0	0	0
536	control	0	0	1	0	1	0	1	18	1	0	1	1	0	7	0	0	0	1	0	0	0	1	1	1		1	1	1	10	0	0	0	0	0	0	0	0	0	0	1	0	1	0
537	information as gain	1	0	0	1	0	0	0	1	1	0	0	0	0	10	0	0	0	0	0	1	1	1	1	1	1		1	1	8	1	0	0	0	1	0	1	0	0	0	1	0	0	0
538	information as gain	1	0	0	1	0	0	0	8	1	0	1	1	0	8	1	0	0	0	0	1	1	1	1	1	1		1	1	7	1	0	0	1	0	0	1	0	0	0	1	0	0	0
539	information as gain	1	0	0	1	0	0	0	4	1	0	0	0	0	9	1	0	0	0	0	1	1	1	1	1	1		1	1	8	1	0	0	0	1	0	1	0	0	0	1	0	0	0
540	information as gain	1	0	0	1	0	0	0	7	1	0	1	1	0	10	1	0	0	0	0	1	1	1	1	0	0		0	0	5	1	0	0	0	0	0	1	0	0	0	0	1	0	0
541	control	0	0	1	0	0	0	0	9	1	0	1	1	0	7	1	0	0	0	0	0	0	1	1	0	0		0	0	8	0	0	0	0	0	0	0	0	0	0	1	0	0	0
542	information as loss	0	1	0	1	0	0	0	8	1	0	1	0	0	10	1	0	0	0	0	1	0	1	1	1	1		1	1	10	0	1	0	0	0	0	0	0	0	0	1	0	0	0
543	information as gain	1	0	0	1	1	0	0	8	1	0	0	0	0	10	0	0	0	0	0	1	1	1	1	1		0	0	0	8	1	0	0	1	0	0	0	0	0	0	1	0	1	0
544	information as loss	0	1	0	1	1	0	0	7	1	0	1	1	0	8	1	0	0	0	0	1	1	1	1	1	1		1	1	5	1	0	0	0	0	0	0	0	0	1	1	0	1	0
545	information as gain	1	0	0	1	0	0	0	15	0	0	0	0	0	10	0	0	0	0	0	0	0	0	0	0		0	0	0	5	0	0	0	0	0	0	0	0	0	0	0	0	0	0
546	information as loss	0	1	0	1	1	0	0	15	1	0	1	1	0	8	1	0	0	0	0	1	1	1	1	1		1	1	1	6	1	1	1	0	0	0	1	0	0	0	1	0	0	0
547	control	0	0	1	0	0	0	0	8	0	0	0	0	0	9	0	0	0	0	0	0	0	1	0	0		0	0	0	10	0	0	0	0	0	0	0	0	0	0	1	0	1	0
548	control	0	0	1	0	0	0	0	18	1	1	1	1	0	9	1	0	0	0	0	0	0	0	1	1		1	1	1	6	0	0	0	0	0	0	0	0	0	0	0	0	0	0
549	control	0	0	1	0	0	0	0	8	1	0	0	0	0	6	1	0	0	0	0	1	0	0	1	0		0	0	0	7	1	0	0	0	0	0	0	0	0	0	0	0	0	0
550	control	0	0	1	0	0	0	1	10	1	0	1	1	0	6	1	0	0	0	0	0	0	1	1	0		0	0	0	7	0	0	0	0	0	0	0	0	0	0	0	1	0	0
551	information as gain	1	0	0	1	0	0	1	8	1	0	1	1	0	5	1	0	0	0	0	1	1	1	1	0		1	1	0	4	1	0	0	0	0	0	1	0	0	0	1	0	0	0
552	control	0	0	1	0	1	0	0	10	1	0	1	1	0	4	1	0	0	0	0	0	0	0	1	0		0	0	0	5	0	0	0	0	0	0	0	0	0	0	0	0	0	0
553	control	0	0	1	0	1	0	1	2	1	0	1	0	0	6	1	0	0	0	0	1	0	1	1	0	0		0	0	7	1	0	0	0	0	0	0	0	0	0	0	1	0	0
554	information as loss	0	1	0	1	0	0	0	12	1	0	1	1	0	8	1	0	0	0	0	0	0	1	1	0		0	0	0	6	0	0	0	0	0	0	0	0	0	0	1	0	0	0
555	information as gain	1	0	0	1	0	0	0	12	1	0	0	0	0	10	0	0	0	0	0	1	1	0	1	0		0	0	0	6	1	0	0	0	0	0	1	0	0	0	0	0	0	0
556	information as loss	0	1	0	1	0	0	0	13	1	0	1	1	0	10	1	0	0	0	0	0	0	1	1	1		0	0	0	8	0	0	0	0	0	0	0	0	0	0	1	0	1	0
557	information as loss	0	1	0	1	0	0	0	5	1	0	0	0	0	10	0	0	0	0	0	1	0	1	1	0		0	0	0	10	1	0	0	0	0	0	0	0	0	0	1	0	0	0
558	information as gain	1	0	0	1	0	0	0	13	1	0	1	0	0	10	1	0	0	0	0	0	0	0	1	0		0	0	0	10	0	0	0	0	0	0	0	0	0	0	0	0	0	0
559	information as gain	1	0	0	1	1	0	1	12	0	1	0	0	0	10	1	0	0	0	0	1	0	1	1	1	0		0	0	10	1	0	0	0	0	0	0	0	0	0	1	0	0	0
560	information as loss	0	1	0	1	0	0	0	11	1	0	1	1	0	10	1	0	0	0	0	1	0	1	1	1		0	0	0	10	1	0	0	0	0	0	0	0	0	0	1	1	0	0
561	information as loss	0	1	0	1	0	0	0	8	1	0	1	1	0	10	1	0	0	0	0	1	1	1	1	1	1		1	1	10	1	0	0	0	0	0	1	0	0	0	1	0	0	0
562	information as loss	0	1	0	1	1	0	1	6	1	0	1	1	0	9	1	0	0	0	0	1	0	1	1	1	1		1	1	8	1	0	0	0	0	0	0	0	0	0	1	0	0	0
563	information as gain	1	0	0	1	1	0	1	9	1	0	0	0	0	8	0	0	1	0	0	1	1	1	1	0	1		1	0	5	1	0	0	0	1	0	1	0	0	0	1	0	0	0
564	information as gain	1	0	0	1	1	0	1	6	1	0	0	0	0	8	0	0	0	1	0	1	1	1	1	0	1		1	0	4	1	0	0	1	0	0	1	0	0	0	1	0	0	0
565	information as gain	1	0	0	1	1	0	1	18	1	0	1	1	0	5	1	0	0	0	0	1	0	1	1	1	0		0	0	9	0	1	0	0	0	0	0	0	0	0	1	0	0	0
566	control	0	0	1	0	0	0	1	15	1	0	0	0	0	8	1	0	0	0	0	0	0	1	1	0		0	0	0	10	0	0	0	0	0	0	0	0	0	0	1	0	0	0
567	information as loss	0	1	0	1	1	0	1	9	1	0	1	1	0	5	1	0	0	0	0	1	1	1	1	1		1	1	1	10	1	0	0	0	1	0	0	0	0	0	1	1	0	0
568	information as loss	0	1	0	1	1	1	1	8	1	0	1	0	0	6	1	0	0	0	0	1	1	1	1	1	1		1	1	6	1	1	0	1	0	0	0	0	0	0	1	1	0	0
569	information as loss	0	1	0	1	1	0	0	3	1	1	1	0	0	8	1	0	0	0	0	1	1	1	1	1		0	0	0	10	1	0	0	1	1	0	0	0	0	0	1	0	0	0
570	information as gain	1	0	0	1	0	0	0	18	1	0	1	0	0	10	1	0	0	0	0	1	1	1	1	1		1	1	1	7	1	0	0	0	0	0	0	0	1	0	1	0	0	0
571	information as gain	1	0	0	1	0	0	0	7	1	0	1	0	0	10	1	0	0	0	0	1	1	1	1	0	1		1	0	6	1	0	0	0	1	1	1	0	0	0	1	0	0	0
572	information as loss	0	1	0	1	0	0	0	2	1	1	1	0	0	9	1	0	0	0	0	1	1	1	1	0	1		1	0	8	1	0	0	0	0	0	1	0	0	0	1	0	0	0
573	control	0	0	1	0	0	0	0	8	1	0	1	0	0	7	1	0	0	0	0	0	0	1	1	0		0	0	0	8	0	0	0	0	0	0	0	0	0	0	1	0	0	0
574	control	0	0	1	0	1	1	1	18	1	0	1	1	0	8	0	0	1	0	0	0	0	1	1	0		0	0	0	7	0	0	0	0	0	0	0	0	0	0	1	0	0	0
575	information as loss	0	1	0	1	1	0	1	20	1	0	1	1	0	4	1	0	0	0	0	1	1	1	1	1	1		1	1	7	1	0	0	0	0	0	1	0	0	0	1	0	1	0
576	control	0	0	1	0	1	1	1	7	1	0	1	1	0	6	1	0	0	0	0	1	1	1	1	0	1		1	0	5	1	0	0	1	0	0	0	0	0	0	1	0	0	1
577	control	0	0	1	0	1	1	1	9	1	0	1	1	0	5	1	0	0	0	0	1	1	1	1	1		0	0	0	8	1	0	0	1	0	0	0	0	0	0	1	0	0	0
578	information as gain	1	0	0	1	1	0	1	23	1	0	1	1	0	7	1	0	0	0	0	1	1	1	1	1		0	0	0	8	1	0	0	0	0	0	1	1	0	0	1	0	0	0
579	information as gain	1	0	0	1	1	0	1	10	1	1	1	0	0	8	1	0	0	0	0	1	1	1	1	1	0		0	0	5	1	0	0	1	0	0	0	0	0	0	1	0	0	0
580	control	0	0	1	0	0	0	1	24	1	0	0	1	0	9	1	0	0	0	0	0	0	1	1	0	0		0	0	4	0	0	0	0	0	0	0	0	0	0	1	0	0	0
581	information as loss	0	1	0	1	1	0	1	9	1	0	1	0	0	10	1	0	0	0	0	1	1	1	1	0		0	0	0	10	1	1	1	1	0	1	0	0	0	0	1	0	1	0
582	control	0	0	1	0	1	0	1	12	0	0	0	0	0	10	0	0	0	0	1	1	0	1	0	0		0	0	0	8	1	0	0	0	0	0	0	0	0	0	1	0	0	0
583	information as gain	1	0	0	1	1	0	1	8	1	0	0	0	0	10	0	0	0	0	1	1	1	1	1	1		0	0	0	1	1	0	0	0	1	1	0	0	0	0	1	0	0	0
584	information as gain	1	0	0	1	0	0	0	6	1	0	1	0	0	7	1	0	0	0	0	0	0	1	1	0	0		0	0	6	0	0	0	0	0	0	0	0	0	0	1	0	0	0
585	information as gain	1	0	0	1	0	0	0	18	1	0	1	1	0	7	0	0	0	0	1	1	0	1	1	1		0	0	0	10	1	0	0	0	0	0	0	0	0	0	1	0	0	0
586	control	0	0	1	0	0	0	0	18	1	0	1	1	0	7	0	0	0	1	0	0	0	1	1	0		0	0	0	8	0	0	0	0	0	0	0	0	0	0	1	0	0	0
587	information as loss	0	1	0	1	1	0	1	9	1	0	0	0	0	6	1	0	0	0	0	1	1	1	1	0	1		1	0	9	1	0	0	1	0	0	0	0	0	0	1	0	0	0
588	information as gain	1	0	0	1	0	0	0	8	1	0	1	1	0	10	1	0	0	0	0	1	0	1	1	0		1	1	0	9	1	0	0	0	0	0	0	0	0	0	1	0	0	0
589	information as loss	0	1	0	1	0	0	0	10	1	0	0	0	0	10	1	0	0	0	0	0	0	0	1	0		0	0	0	5	0	0	0	0	0	0	0	0	0	0	0	0	0	0
590	control	0	0	1	0	1	1	0	15	1	0	0	0	0	8	0	0	0	0	1	1	1	0	1	0		0	0	0	8	1	0	0	1	0	0	0	0	0	0	0	0	0	0
591	information as loss	0	1	0	1	0	0	0	1	1	0	0	0	0	8	0	1	0	0	0	0	0	1	1	0	1		1	0	6	0	0	0	0	0	0	0	0	0	0	1	0	0	0
592	control	0	0	1	0	1	0	1	21	1	0	1	0	0	7	0	1	0	0	0	1	1	0	1	0	0		0	0	8	1	0	0	0	0	0	1	0	0	0	0	0	0	0
593	information as loss	0	1	0	1	1	1	1	10	1	0	1	0	0	10	0	1	0	0	0	1	1	0	1	1		1	1	1	7	1	1	0	1	0	1	0	0	0	0	0	0	0	0
594	information as gain	1	0	0	1	1	0	1	30	1	0	0	0	0	10	0	0	0	0	1	1	0	0	1	0		0	0	0	6	1	0	0	0	0	0	0	0	0	0	0	0	0	0
595	information as gain	1	0	0	1	1	1	1	11	1	0	1	0	0	5	1	0	0	0	0	1	1	0	1	0	1		1	0	7	1	0	0	1	0	0	0	0	0	0	0	0	0	0
596	information as gain	1	0	0	1	1	1	1	11	1	0	1	0	0	5	1	0	0	0	0	1	1	1	1	0		0	0	0	5	1	0	0	1	1	0	0	0	0	0	1	0	0	0
597	control	0	0	1	0	1	1	1	21	1	0	1	0	0	6	1	0	0	0	0	1	1	1	1	0	0		0	0	8	1	0	0	1	0	0	0	0	0	0	0	1	0	0
598	information as gain	1	0	0	1	0	0	0	7	1	0	1	1	0	8	1	0	0	0	0	1	1	0	1	1	1		1	1	6	0	1	0	1	1	0	0	0	0	0	0	0	0	0
599	control	0	0	1	0	0	0	0	21	1	0	1	1	0	8	0	0	0	0	1	0	0	0	1	0		0	0	0	7	0	0	0	0	0	0	0	0	0	0	0	0	0	0
600	control	0	0	1	0	0	0	0	9	1	0	0	0	0	9	0	0	0	0	0	0	0	1	1	0	0		0	0	8	0	0	0	0	0	0	0	0	0	0	1	0	0	0
601	control	0	0	1	0	0	0	0	1	1	0	0	0	0	10	0	0	0	0	0	0	0	1	1	0	1		1	0	7	0	0	0	0	0	0	0	0	0	0	1	0	0	0
602	control	0	0	1	0	1	1	1	22	1	1	1	1	0	9	0	0	0	0	0	1	1	1	1	1	1		1	1	10	1	0	0	0	0	0	1	0	0	0	0	1	0	0
603	control	0	0	1	0	1	0	1	12	1	0	1	1	0	9	0	0	0	0	0	1	0	1	1	0	0		0	0	6	0	1	0	0	0	0	0	0	0	0	1	0	0	0
604	information as gain	1	0	0	1	1	0	1	2	1	0	1	1	0	9	0	0	0	0	0	1	1	1	1	1	1		1	1	10	1	0	0	1	0	0	0	0	0	0	1	0	0	0
605	information as gain	1	0	0	1	1	1	0	2	1	0	1	1	0	8	1	0	0	0	0	1	1	1	1	1	1		1	1	8	1	0	0	0	0	0	1	0	0	0	1	0	0	0
606	information as loss	0	1	0	1	1	1	1	1	1	0	0	0	0	10	0	0	0	0	0	1	1	1	1	1		0	0	0	8	1	0	0	1	0	1	1	0	0	0	1	0	0	0
607	information as loss	0	1	0	1	0	0	0	8	1	0	1	1	0	9	1	0	0	0	0	1	0	1	1	1	1		1	1	6	1	0	0	0	0	0	0	0	0	0	1	0	0	0
608	information as gain	1	0	0	1	0	0	0	7	1	0	0	0	0	8	1	0	0	0	0
609	information as gain	1	0	0	1	1	0	1	7	1	0	0	0	0	8	0	0	0	0	0	1	1	1	1	0		0	0	0	4	1	0	0	0	1	1	0	0	0	0	1	0	0	0
610	information as gain	1	0	0	1	1	0	0	3	1	0	0	0	0	10	0	0	0	0	0	1	1	0	1	0		0	0	0	10	1	0	0	1	1	0	0	0	0	0	0	0	0	0
611	information as gain	1	0	0	1	0	0	0	24	1	0	0	0	0	8	0	0	0	0	0	0	0	0	1	0		0	0	0	5	0	0	0	0	0	0	0	0	0	0	0	0	0	0
612	information as loss	0	1	0	1	1	0	1	24	1	0	1	0	0	9	1	0	0	0	0	1	1	0	1	1		0	0	0	10	1	0	0	0	0	0	1	0	0	0	0	0	0	0
613	information as loss	0	1	0	1	1	0	0	1	0	0	0	0	0	9	1	0	0	0	0	1	0	0	1	0	1		1	0	9	1	0	0	0	0	0	0	0	0	0	0	0	0	0
614	control	0	0	1	0	1	0	1	2	1	0	1	1	0	9	1	0	0	0	0	1	1	1	1	1	1		1	1	9	1	0	0	0	0	0	1	0	0	0	1	1	0	0
615	control	0	0	1	0	1	1	1	4	1	0	1	1	0	9	0	1	0	0	0	1	1	1	1	1	1		1	1	10	1	0	0	1	0	0	0	0	0	0	1	0	0	0
616	information as loss	0	1	0	1	0	0	0	23	1	1	1	0	0	8	1	0	0	0	0	1	0	1	1	1		1	1	1	6	1	0	0	0	0	0	0	0	0	0	0	1	0	0
617	information as gain	1	0	0	1	0	0	0	12	1	0	1	0	0	7	0	1	0	0	0	1	1	1	1	1	0		0	0	6	1	1	0	0	0	0	1	0	0	0	1	0	0	0
618	control	0	0	1	0	1	1	1	4	1	0	1	1	0	7	0	0	0	0	0	1	1	1	1	1	1		1	1	4	1	1	0	1	0	0	1	0	0	0	1	0	0	1
619	control	0	0	1	0	1	1	1	6	1	0	0	0	0	5	1	0	0	0	0	1	1	1	1	0		0	0	0	10	1	0	0	1	1	0	0	0	0	0	1	0	0	0
620	information as gain	1	0	0	1	1	0	1	17	1	0	1	1	0	4	1	0	0	0	0	1	0	1	1	1	1		1	1	10	1	0	0	0	0	0	0	0	0	0	1	0	0	0
621	information as loss	0	1	0	1	1	0	1	15	1	1	1	1	0	4	1	0	0	0	0	1	0	1	1	1		1	1	1	4	1	0	0	0	0	0	0	0	0	0	1	0	0	0
622	control	0	0	1	0	1	0	1	7	1	0	1	1	0	4	1	0	0	0	0	1	0	1	1	1		1	1	1	10	1	0	0	0	0	0	0	0	0	0	1	0	0	0
623	information as loss	0	1	0	1	1	1	1	2	1	0	1	0	0	5	1	0	0	0	0	1	1	1	1	1		1	1	1	10	1	0	0	1	1	0	0	0	0	0	1	0	0	0
624	information as loss	0	1	0	1	0	0	1	2	1	0	1	0	0	5	1	0	0	0	0	1	0	1	1	1		1	1	1	10	1	0	0	0	0	0	0	0	0	0	1	0	0	0
625	information as loss	0	1	0	1	1	0	1	2	1	0	1	0	0	3	1	0	0	0	0	1	1	1	1	1		1	1	1	10	1	0	0	1	1	0	0	0	0	0	1	0	0	0
626	information as loss	0	1	0	1	0	0	0	18	1	0	1	0	0	8	1	0	0	0	0	1	1	0	1	1	0		0	0	5	1	1	0	1	0	0	0	0	0	0	0	0	0	0
627	control	0	0	1	0	0	0	0	7	1	0	1	1	0	7	1	0	0	0	0	0	0	1	1	1	1		1	1	6	0	0	0	0	0	0	0	0	0	0	1	0	0	0
628	information as gain	1	0	0	1	0	0	0	4	1	0	1	1	0	8	1	0	0	0	0	1	0	0	1	1	1		1	1	6	1	0	0	0	0	0	0	0	0	0	0	0	0	0
629	information as loss	0	1	0	1	0	0	0	0	1	0	0	0	0	8	0	0	0	0	0	1	1	1	1	0	1		1	0	10	1	0	0	1	0	0	0	0	0	0	1	0	0	0
630	control	0	0	1	0	0	0	0	0	1	0	0	0	0	10	0	0	0	0	0
631	information as loss	0	1	0	1	1	1	0	18	1	0	0	0	0	10	0	0	0	0	0	1	1	1	1	0		0	0	0	10	1	0	0	1	0	0	1	0	0	0	1	0	0	0
632	information as gain	1	0	0	1	1	1	1	1	1	0	0	0	0	6	1	0	0	0	0	1	1	0	1	1		0	0	0	7	1	0	0	1	1	0	1	0	0	0	0	0	0	0
633	information as gain	1	0	0	1	0	0	0	14	1	0	1	1	0	7	1	0	0	0	0	1	0	1	1	1	1		1	1	7	1	0	0	0	0	0	0	0	0	0	0	1	0	0
634	information as loss	0	1	0	1	0	0	0	2	0	0	0	0	0	5	0	1	0	0	0	1	1	1	1	1		0	0	0	8	1	1	0	0	0	0	0	0	0	1	1	1	0	0
635	control	0	0	1	0	0	0	0	7	1	0	1	1	0	8	1	0	0	0	0	0	0	0	1	1	1		1	1	10	0	0	0	0	0	0	0	0	0	0	0	0	0	0
636	information as gain	1	0	0	1	1	1	1	6	0	0	1	1	0	6	1	0	0	0	0	1	1	1	0	0	1		1	0	8	1	0	0	1	0	0	0	0	0	0	1	0	0	0
637	information as gain	1	0	0	1	1	0	0	15	0	0	0	0	0	6	1	0	0	0	0	1	1	0	0	1		0	0	0	10	1	0	0	0	1	0	1	0	0	0	0	0	0	0
638	information as gain	1	0	0	1	0	0	1	10	1	0	0	0	0	4	1	0	0	0	0	0	0	1	1	1		0	0	0	7	0	0	0	0	0	0	0	0	0	0	1	0	0	0
639	information as loss	0	1	0	1	1	1	1	0	0	0	0	0	0	10	1	0	0	0	0	1	1	1	1	0	1		1	0	7	1	0	0	1	0	0	0	0	0	0	1	0	0	0
640	information as loss	0	1	0	1	0	0	0	22	0	0	0	0	0	6	1	0	0	0	0	0	0	1	1	0		0	0	0	5	0	0	0	0	0	0	0	0	0	0	1	0	0	0
641	information as loss	0	1	0	1	0	0	0	14	0	0	0	0	0	6	1	0	0	0	0	0	0	0	0	0		0	0	0	5	0	0	0	0	0	0	0	0	0	0	0	0	0	0
642	information as gain	1	0	0	1	1	1	1	3	1	0	1	1	0	8	1	0	0	0	0	1	1	1	1	0		0	0	0	8	1	1	0	0	0	0	1	0	0	0	1	0	0	0
643	information as loss	0	1	0	1	0	0	0	4	1	0	0	0	0	10	1	0	0	0	0	1	0	1	0	0	0		0	0	10	1	1	0	0	0	0	0	0	0	0	1	0	0	0
644	information as gain	1	0	0	1	0	0	0	18	1	0	1	1	0	10	1	0	0	0	0	0	0	1	1	1		0	0	0	10	0	0	0	0	0	0	0	0	0	0	1	1	0	0
645	control	0	0	1	0	1	1	1	6	1	0	1	1	0	10	1	0	0	0	0	1	0	1	1	1	1		1	1	7	1	0	0	0	0	0	0	0	0	0	1	0	0	0
646	information as loss	0	1	0	1	1	0	1	6	1	0	1	0	0	10	1	0	0	0	0	1	1	1	1	1		0	0	0	9	1	1	0	1	0	0	1	0	0	0	0	0	0	1
647	information as loss	0	1	0	1	1	0	1	0	1	0	0	0	0	8	1	0	0	0	0
648	information as loss	0	1	0	1	1	0	0	7	1	0	1	0	0	5	1	0	0	0	0	1	1	1	1	1	1		1	1	8	1	0	0	1	0	0	0	0	0	0	1	1	0	0
649	information as loss	0	1	0	1	0	0	0	15	1	0	0	0	0	6	1	0	0	0	0	0	0	1	1	1		1	1	1	10	0	0	0	0	0	0	0	0	0	0	1	1	0	0
650	information as loss	0	1	0	1	1	1	1	5	1	0	1	0	0	7	1	0	0	0	0	1	1	1	1	0	1		1	0	5	1	1	0	1	0	1	1	0	1	1	1	1	0	0
651	information as loss	0	1	0	1	1	0	1	9	1	0	1	0	0	9	1	0	0	0	0	1	0	1	1	1	1		1	1	6	1	0	0	0	0	0	0	0	0	0	0	1	0	0
652	control	0	0	1	0	1	1	1	24	1	0	1	0	0	9	1	0	0	0	0	1	1	1	1	0	0		0	0	7	1	0	1	0	0	0	1	0	0	1	1	1	0	0
653	control	0	0	1	0	1	0	1	24	1	0	0	0	0	9	1	0	0	0	0	1	1	1	1	0		0	0	0	7	1	0	0	0	1	0	0	0	0	0	1	1	0	0
654	control	0	0	1	0	1	0	1	12	1	1	0	0	0	9	1	0	0	0	0	1	0	1	1	1		0	0	0	6	1	0	0	0	0	0	0	0	0	0	1	0	0	0
655	information as gain	1	0	0	1	1	0	1	13	1	0	1	0	0	9	1	0	0	0	0	1	1	1	1	1		1	1	1	7	1	0	0	0	0	0	1	0	0	0	1	1	0	0
656	information as gain	1	0	0	1	1	0	1	3	1	0	1	1	0	5	1	0	0	0	0	0	0	1	1	1		0	0	0	4	0	0	0	0	0	0	0	0	0	0	1	0	0	0
657	information as loss	0	1	0	1	1	1	1	4	1	0	1	0	0	7	1	0	0	0	0	1	1	1	1	1	1		1	1	7	1	1	0	1	0	0	1	0	0	0	1	0	0	0
658	information as loss	0	1	0	1	0	0	0	3	1	0	1	1	0	4	1	0	0	0	0	1	1	1	1	1	1		1	1	8	1	0	0	0	1	1	0	0	0	0	1	0	0	0
659	control	0	0	1	0	0	0	0	12	1	1	1	1	0	8	0	1	0	0	0	0	0	0	1	1		0	0	0	7	0	0	0	0	0	0	0	0	0	0	0	0	0	0
660	control	0	0	1	0	0	0	0	12	1	0	1	0	0	6	1	0	0	0	0	1	1	1	1	1		0	0	0	7	1	0	0	0	1	0	0	0	0	0	1	0	0	0
661	control	0	0	1	0	1	0	0	17	1	0	1	0	0	10	1	0	0	0	0	1	0	0	1	1		0	0	0	8	1	0	0	0	0	0	0	0	0	0	0	0	0	0
662	information as loss	0	1	0	1	0	0	0	5	1	0	1	1	0	10	0	1	0	0	0	1	1	1	1	1	1		1	1	5	1	0	0	0	0	0	1	0	0	0	1	1	1	0
663	information as loss	0	1	0	1	0	0	0	3	1	0	1	1	0	9	1	0	0	0	0	0	0	1	1	1	1		1	1	8	0	0	0	0	0	0	0	0	0	0	1	0	0	0
664	control	0	0	1	0	1	0	0	6	1	0	1	1	0	5	1	0	0	0	0	1	0	0	1	1	1		1	1	5	1	0	0	0	0	0	0	0	0	0	0	0	0	0
665	information as loss	0	1	0	1	1	1	1	7	1	0	1	1	0	5	1	0	0	0	0	1	1	1	1	1	1		1	1	8	1	0	0	1	0	0	0	0	0	0	1	0	0	0
666	information as gain	1	0	0	1	0	0	0	4	1	0	1	0	0	6	0	0	0	0	0	1	0	1	1	0	0		0	0	10	1	1	0	0	0	0	0	0	0	0	1	0	0	0
667	information as gain	1	0	0	1	1	1	1	6	1	0	1	0	0	6	1	0	0	0	0	1	1	1	1	1	1		1	1	7	1	0	0	1	1	0	0	0	0	0	1	0	0	0
668	information as loss	0	1	0	1	0	0	0	6	1	0	1	1	0	5	1	0	0	0	0
669	information as loss	0	1	0	1	0	0	0	1	0	0	0	0	0	10	0	1	0	0	0	1	0	1	1	1	1		1	1	10	1	0	0	0	0	0	0	0	0	0	0	1	0	0
670	information as loss	0	1	0	1	0	0	0	1	0	0	0	0	0	5	0	1	0	0	0	1	1	1	1	1	1		1	1	6	1	1	0	1	1	1	0	0	0	0	1	0	1	0
671	information as loss	0	1	0	1	1	1	1	15	1	0	1	1	0	5	0	1	0	0	0	0	0	1	1	1		0	0	0	4	0	0	0	0	0	0	0	0	0	0	1	0	1	0
672	control	0	0	1	0	1	0	1	0	1	0	1	0	0	10	0	1	0	0	0	0	1	1	1	1	1		1	1	8	0	0	0	1	0	0	0	0	0	0	1	0	0	0
673	information as gain	1	0	0	1	1	1	1	10	0	0	1	1	0	7	1	0	0	0	0	1	1	1	1	1		0	0	0	7	1	1	0	1	1	1	0	0	0	0	1	0	0	0
674	information as loss	0	1	0	1	1	1	1	22	0	0	0	0	0	5	1	0	0	0	0
675	information as gain	1	0	0	1	1	0	1	23	1	0	0	0	0	5	1	0	0	0	0	1	1	0	1	0		0	0	0	7	1	0	0	1	0	1	0	0	0	0	0	0	0	0
676	control	0	0	1	0	1	0	1	8	1	0	1	1	0	5	1	0	0	0	0	1	1	1	1	1	1		1	1	10	1	1	0	0	1	0	0	0	0	0	1	1	0	0
677	information as loss	0	1	0	1	1	0	1	18	0	0	0	0	0	5	1	0	0	0	0	1	1	0	1	0		0	0	0	8	1	1	0	1	0	0	0	0	0	0	0	0	0	0
678	information as loss	0	1	0	1	1	0	1	12	0	0	0	0	0	7	1	0	0	0	0	1	1	1	1	0		0	0	0	7	1	0	0	1	1	1	0	0	0	0	1	0	0	0
679	information as loss	0	1	0	1	1	0	1	7	1	0	0	0	0	4	1	0	0	0	0	0	0	1	1	0		0	0	0	6	0	0	0	0	0	0	0	0	0	0	1	1	0	0
680	information as loss	0	1	0	1	0	0	1	2	1	0	0	0	0	5	1	0	0	0	0	1	1	1	1	1	1		1	1	8	1	0	0	0	0	0	1	0	0	1	1	0	0	0
681	information as loss	0	1	0	1	1	0	1	8	1	0	1	1	0	4	1	0	0	0	0	1	1	1	1	1		0	0	0	2	1	0	0	0	0	0	1	0	0	0	1	0	0	0
682	information as loss	0	1	0	1	1	0	1	1	0	0	0	0	0	4	1	0	0	0	0	1	0	0	1	0		0	0	0	5	1	0	0	0	0	0	0	0	0	0	0	0	0	0
683	information as loss	0	1	0	1	1	1	1	3	1	0	0	0	0	6	1	0	0	0	0	1	1	0	1	0		0	0	0	8	1	0	0	1	1	1	1	0	0	0	0	0	0	0
684	control	0	0	1	0	1	0	1	3	0	0	0	0	0	6	1	0	0	0	0	0	0	0	1	0	0		0	0	7	0	0	0	0	0	0	0	0	0	0	0	0	0	0
685	control	0	0	1	0	1	0	1	18	0	0	1	0	0	4	1	0	0	0	0	1	0	0	1	0		0	0	0	8	1	1	0	0	0	0	0	0	0	0	0	0	0	0
686	control	0	0	1	0	0	0	0	18	1	0	1	0	0	10	0	0	1	0	0	1	1	0	1	0	0		0	0	4	1	0	0	1	0	0	0	0	0	0	0	0	0	0
687	information as loss	0	1	0	1	0	0	0	7	1	0	0	0	0	10	0	0	1	0	0	0	0	1	1	0		0	0	0	10	0	0	0	0	0	0	0	0	0	0	1	1	1	0
688	control	0	0	1	0	0	0	0	24	1	0	0	0	0	10	0	0	1	0	0	1	1	0	1	0		0	0	0	10	1	1	0	0	1	0	0	0	0	0	0	0	0	0
689	information as loss	0	1	0	1	0	0	0	12	1	0	0	0	0	10	0	0	0	0	0	0	1	1	1	1		1	1	1	9	0	0	0	0	0	0	1	0	0	0	1	0	0	0
690	control	0	0	1	0	0	0	0	12	0	0	0	0	0	7	0	0	0	0	0	0	0	0	0	0		0	0	0	6	0	0	0	0	0	0	0	0	0	0	0	0	0	0
691	control	0	0	1	0	0	0	0	5	0	0	0	0	0	10	0	0	0	0	0	0	0	0	1	0		0	0	0	6	0	0	0	0	0	0	0	0	0	0	0	0	0	0
692	information as loss	0	1	0	1	0	0	0	15	0	0	0	0	0	10	0	0	0	0	0	1	1	1	0	0		0	0	0	6	1	0	0	1	0	0	0	0	0	0	1	0	0	0
693	control	0	0	1	0	0	0	0	9	1	0	1	0	0	9	0	0	1	0	0	0	0	1	1	0		0	0	0	8	0	0	0	0	0	0	0	0	0	0	1	0	0	0
694	information as loss	0	1	0	1	0	0	0	18	1	0	0	0	0	7	0	0	0	0	0	0	0	0	1	0		0	0	0	6	0	0	0	0	0	0	0	0	0	0	0	0	0	0
695	information as loss	0	1	0	1	0	0	0	8	0	0	0	0	0	8	0	0	0	0	0	0	0	1	0	0		0	0	0	4	0	0	0	0	0	0	0	0	0	0	1	0	0	0
696	control	0	0	1	0	1	0	0	12	1	0	1	0	0	6	0	0	0	1	0	0	0	0	1	0	0		0	0	4	0	0	0	0	0	0	0	0	0	0	0	0	0	0
697	control	0	0	1	0	0	0	0	8	1	1	1	1	0	5	0	0	0	1	0	0	0	1	1	1		0	0	0	5	0	0	0	0	0	0	0	0	0	0	1	0	0	0
698	control	0	0	1	0	0	0	0	8	1	0	0	0	0	6	0	0	0	1	0	0	0	0	1	0	0		0	0	5	0	0	0	0	0	0	0	0	0	0	0	0	0	0
699	information as gain	1	0	0	1	0	0	0	12	0	0	1	0	0	4	0	0	0	1	0	0	0	1	1	0		0	0	0	8	0	0	0	0	0	0	0	0	0	0	1	0	0	0
700	information as loss	0	1	0	1	1	0	1	9	1	0	1	0	0	6	0	0	1	0	0	1	1	1	1	1	1		1	1	5	1	0	0	1	0	0	0	0	0	0	1	0	0	0
701	control	0	0	1	0	0	0	1	13	1	0	0	0	0	6	0	0	1	0	0	0	0	1	1	0	0		0	0	10	0	0	0	0	0	0	0	0	0	0	1	0	0	0
702	control	0	0	1	0	1	1	1	21	1	0	0	0	0	10	0	0	1	0	0	1	1	1	1	0	0		0	0	8	1	0	0	0	0	0	0	0	1	0	1	0	0	0
703	information as gain	1	0	0	1	1	1	1	20	0	0	0	0	0	9	0	0	1	0	0	1	1	1	0	0		0	0	0	6	1	0	0	0	0	0	1	0	0	0	1	0	0	0
704	information as loss	0	1	0	1	1	1	1	22	0	0	0	0	0	8	0	0	1	0	0	1	1	1	0	0		0	0	0	7	1	1	0	0	1	1	1	0	0	0	1	0	0	0
705	information as gain	1	0	0	1	1	1	1	23	0	0	0	0	0	9	0	0	1	0	0	1	1	1	1	0		0	0	0	3	1	0	1	1	0	1	0	0	0	0	1	0	0	0
706	control	0	0	1	0	1	1	1	8	0	0	0	0	0	9	0	0	0	1	0	1	1	1	1	0		0	0	0	10	1	0	0	1	1	0	0	0	0	0	1	0	0	0
707	information as loss	0	1	0	1	1	0	1	22	1	0	1	1	0	4	1	0	0	0	0	1	1	1	1	1		1	1	1	8	1	0	0	1	0	0	0	0	0	0	1	0	0	0
708	information as loss	0	1	0	1	1	0	1	3	0	0	0	0	0	7	1	0	0	0	0	1	1	1	1	1		0	0	0	10	1	0	0	0	1	1	0	0	0	0	1	0	0	0
709	control	0	0	1	0	1	0	1	12	0	0	0	0	0	5	1	0	0	0	0	0	0	1	0	0		0	0	0	4	0	0	0	0	0	0	0	0	0	0	0	1	0	0
710	information as loss	0	1	0	1	1	0	1	24	1	0	0	0	0	5	1	0	0	0	0	1	0	1	1	1		0	0	0	10	1	0	0	0	0	0	0	0	0	0	1	1	0	0
711	control	0	0	1	0	1	0	1	20	1	0	1	1	0	7	1	0	0	0	0	1	0	1	1	0		0	0	0	9	1	0	0	0	0	0	0	0	0	0	1	0	0	0
712	information as gain	1	0	0	1	1	0	1	2	1	0	1	0	0	5	1	0	0	0	0	1	1	1	1	1		0	0	0	8	1	0	0	1	1	1	0	0	0	0	1	1	0	0
713	control	0	0	1	0	0	0	0	1	1	0	1	0	0	9	1	0	0	0	0	0	0	0	1	0	1		1	0	10	0	0	0	0	0	0	0	0	0	0	0	0	0	0
714	control	0	0	1	0	0	0	0	3	1	0	1	1	0	10	1	0	0	0	0	0	0	1	1	0	1		1	0	10	0	0	0	0	0	0	0	0	0	0	1	0	0	0
715	information as loss	0	1	0	1	1	0	1	15	0	0	1	1	0	9	0	0	1	0	0	1	0	1	1	1		1	1	1	6	1	0	0	0	0	0	0	0	0	0	1	1	0	0
716	information as gain	1	0	0	1	1	0	1	18	1	1	1	1	0	8	0	0	0	1	0	1	1	1	1	1		1	1	1	10	1	0	0	1	0	0	0	0	0	0	1	0	0	0
717	information as gain	1	0	0	1	1	0	1	9	0	0	1	1	0	7	0	0	0	1	0	1	1	1	0	0	0		0	0	10	1	0	0	1	0	0	0	0	0	0	1	0	0	0
718	information as gain	1	0	0	1	1	0	1	9	1	0	1	0	0	7	0	0	0	1	0	1	0	1	1	1		0	0	0	8	1	0	0	0	0	0	0	0	0	0	1	0	0	0
719	information as loss	0	1	0	1	0	1	1	6	1	0	1	0	0	10	1	0	0	0	0	1	1	1	0	1	1		1	0	10	1	0	0	1	0	0	0	0	0	0	1	1	0	0
720	information as gain	1	0	0	1	1	0	1	1	1	0	0	0	0	5	1	0	0	0	0	1	0	1	0	0	0		0	0	6	1	0	0	0	0	0	0	0	0	0	0	1	0	0
721	information as gain	1	0	0	1	0	0	1	1	1	0	0	0	0	5	1	0	0	0	0	1	0	1	1	0	1		1	0	10	1	0	0	0	0	0	0	0	0	0	1	0	0	0
722	information as loss	0	1	0	1	1	1	1	20	1	0	0	0	0	4	1	0	0	0	0	1	1	1	1	1		0	0	0	8	1	0	0	1	1	0	0	0	0	0	1	0	0	0
